# Supplementary material for: Mechanism of endothelial nitric oxide synthase phosphorylation and activation by tentacle extract from the jellyfish Cyanea capillata
Source: PeerJ. 2017 Apr 11;5:e3172. doi: 10.7717/peerj.3172 (PMC5390764; doi:10.7717/peerj.3172)
Supplement: Data S1 [file peerj-05-3172-s001.zip]

Archive with 32 entries (25 files):
- raw data/
- raw data/Fig.1/
- raw data/Fig.1/Fig.1.tif
- raw data/Fig.1/Fig.1.xls
- raw data/Fig.2/
- raw data/Fig.2/A.xlsx
- raw data/Fig.2/B.xlsx
- raw data/Fig.2/C.xlsx
- raw data/Fig.2/D.xlsx
- raw data/Fig.2/Fig.2.tif
- raw data/Fig.3/
- raw data/Fig.3/Fig3A.xls
- raw data/Fig.3/Fig3B.xls
- raw data/Fig.3/Thumbs.db
- raw data/Fig.4/
- raw data/Fig.4/Fig.4.tif
- raw data/Fig.4/Fig.4.xlsx
- raw data/Fig.4/Thumbs.db
- raw data/Fig.5/
- raw data/Fig.5/A.control.xls
- raw data/Fig.5/B.Ca-TE.xlsx
- raw data/Fig.5/C.nife-TE.xls
- raw data/Fig.5/D.wu-Ca.xlsx
- raw data/Fig.5/E.H89.xls
- raw data/Fig.5/F.Heparin+TE.xlsx
- raw data/Fig.5/Fig.5.tif
- raw data/Fig.5/G.PKC-TE.xlsx
- raw data/Fig.6/
- raw data/Fig.6/Drug.pzf
- raw data/Fig.6/Fig.6.tif
- raw data/Fig.6/Thumbs.db
- raw data/Thumbs.db
