# Supplementary material for: Mechanism of endothelial nitric oxide synthase phosphorylation and activation by tentacle extract from the jellyfish Cyanea capillata
Source: PeerJ. 2017 Apr 11;5:e3172. doi: 10.7717/peerj.3172 (PMC5390764; doi:10.7717/peerj.3172)
Supplement: Data S1 [file peerj-05-3172-s001.zip › raw data/Fig.1/Fig.1.xls]

## Sheet: 原始数据
HUVEC-TE-1h														计算IC50
HUVEC-TE (1h)	0	0.5	1	2	4	8	12	16	20	24	本底			concentration	-0.30103	0	0.30103	0.60206	0.90309	1.07918	1.20412	1.30103	1.38021
1	0.719	0.753	0.729	0.61	0.685	0.528	0.443	0.34	0.113	0.129	0.046			HUVEC-TE (1h)	105.092	109.261	104.225	100.672	85.9821	58.1421	45.7471	17.0118	13.5422
2	0.692	0.658	0.634	0.602	0.649	0.447	0.379	0.323	0.129	0.133				HUVEC-TE (6h)	106.772	98.3563	92.8994	69.0007	51.0848	28.5667	17.7186	3.78041	0.986193
3	0.584	0.686	0.778	0.655	0.606	0.508	0.352	0.187	0.112	0.127
4	0.73	0.643	0.563	0.616	0.599	0.545	0.381	0.317	0.131	0.107
5	0.581	0.557	0.722	0.665	0.64	0.56	0.442	0.336	0.192	0.116
6	0.544	0.735	0.755	0.853	0.695	0.761	0.357	0.408	0.207	0.148
average	0.641667	0.672	0.696833	0.666833	0.645667	0.558167	0.392333	0.3185	0.147333	0.126667
去本底	0.595667	0.626	0.650833	0.620833	0.599667	0.512167	0.346333	0.2725	0.101333	0.0806667
存活率	100	105.092	109.261	104.225	100.672	85.9821	58.1421	45.7471	17.0118	13.5422
标准差	8.10695	7.06937	8.18521	9.46772	3.94343	10.6867	4.05348	7.22406	4.14375	1.41516
ttest		0.505429	0.267994	0.631585	0.915604	0.158291	5.11638e-05	2.63194e-05	1.10468e-07	2.83823e-08
HUVEC-96孔板-TE(6h)
HUVEC-TE (6h)	0	0.5	1	2	4	8	12	16	20	24	本底
1	0.537	0.59	0.536	0.454	0.424	0.288	0.176	0.115	0.055	0.046	0.042
2	0.562	0.568	0.556	0.54	0.369	0.308	0.175	0.134	0.082	0.045
3	0.596	0.619	0.531	0.629	0.381	0.301	0.211	0.122	0.063	0.051
4	0.598	0.545	0.527	0.435	0.373	0.283	0.15	0.121	0.063	0.041
5	0.55	0.614	0.527	0.476	0.405	0.319	0.277	0.141	0.056	0.047
6	0.451	0.564	0.567	0.544	0.399	0.307	0.132	0.158	0.048	0.052
average	0.549	0.583333	0.540667	0.513	0.391833	0.301	0.186833	0.131833	0.0611667	0.047
去本底	0.507	0.541333	0.498667	0.471	0.349833	0.259	0.144833	0.0898333	0.0191667	0.005
存活率	100	106.772	98.3563	92.8994	69.0007	51.0848	28.5667	17.7186	3.78041	0.986193
标准差	5.39036	2.9446	1.68365	7.22219	2.12266	1.34313	5.16427	1.59426	1.16519	0.404969
ttest		0.2009	0.725274	0.350909	5.743e-05	6.96411e-07	3.20111e-07	5.44717e-09	9.79526e-10	6.07581e-10

## Sheet: IC50(1h)
HUVEC-1h
log(agonist) vs. response -- Variable slope
Best-fit values
Bottom	-22.54
Top	106.4
LogEC50	1.192
HillSlope	-2.392
EC50	15.55
Span	129
Std. Error
Bottom	30.38
Top	2.735
LogEC50	0.09628
HillSlope	0.6389
Span	31.51
95% Confidence Intervals
Bottom	-100.7 to 55.58
Top	99.41 to 113.5
LogEC50	0.9441 to 1.439
HillSlope	-4.034 to -0.7492
EC50	8.793 to 27.49
Span	47.96 to 210.0
Goodness of Fit
Degrees of Freedom	5
R2	0.9912
Absolute Sum of Squares	103.9
Sy.x	4.559
Number of points
Analyzed	9

## Sheet: IC50(6h)
HUVEC-6h
log(agonist) vs. response -- Variable slope
Best-fit values
Bottom	-71.96
Top	112.4
LogEC50	1.173
HillSlope	-0.9833
EC50	14.88
Span	184.4
Std. Error
Bottom	55.51
Top	6.907
LogEC50	0.2519
HillSlope	0.2783
Span	61.08
95% Confidence Intervals
Bottom	-214.7 to 70.75
Top	94.66 to 130.2
LogEC50	0.5250 to 1.820
HillSlope	-1.699 to -0.2677
EC50	3.349 to 66.08
Span	27.33 to 341.4
Goodness of Fit
Degrees of Freedom	5
R2	0.9959
Absolute Sum of Squares	55.89
Sy.x	3.343
Number of points
Analyzed	9
