# Supplementary material for: Mechanism of endothelial nitric oxide synthase phosphorylation and activation by tentacle extract from the jellyfish Cyanea capillata
Source: PeerJ. 2017 Apr 11;5:e3172. doi: 10.7717/peerj.3172 (PMC5390764; doi:10.7717/peerj.3172)
Supplement: Data S1 [file peerj-05-3172-s001.zip › raw data/Fig.2/A.xlsx]

## Sheet: Sheet1
2013.4.27-TE(1h)-96孔板
TE(ug/ml)	0	0.125	0.25	0.5	1	2	3	4	空白
	513	517	516	606	658	748	758	773	3
	511	502	489	585	623	738	749	767
	510	507	493	591	636	735	747	768
	512	504	505	603	743	743	757	765
	501	491	505	605	755	759	762	772
	504	496	518	602	746	760	768	787
一氧化氮合成酶相对活力=（RFU已刺激-RFU空白）/（RFU未刺激-RFU空白）
TE(ug/ml)	0	0.125	0.25	0.5	1	2	3	4
	1	1.00784	1.00588	1.18235	1.28431	1.46078	1.48039	1.5098
	1	0.982283	0.956693	1.14567	1.22047	1.44685	1.4685	1.50394
	1	0.994083	0.966469	1.15976	1.24852	1.44379	1.46746	1.50888
	1	0.984283	0.986248	1.17878	1.45383	1.45383	1.48134	1.49705
	1	0.97992	1.00803	1.20884	1.51004	1.51807	1.5241	1.54418
	1	0.984032	1.02794	1.19561	1.48303	1.51098	1.52695	1.56487
average	1	0.988741	0.991878	1.1785	1.3667	1.47238	1.49146	1.52145
stdev	0	0.0105356	0.027104	0.0230512	0.129467	0.0332429	0.0270281	0.0268234
ttest		0.0256962	0.4798	3.59973e-09	4.00529e-05	9.07853e-12	7.82793e-13	4.02326e-13
