# Supplementary material for: Mechanism of endothelial nitric oxide synthase phosphorylation and activation by tentacle extract from the jellyfish Cyanea capillata
Source: PeerJ. 2017 Apr 11;5:e3172. doi: 10.7717/peerj.3172 (PMC5390764; doi:10.7717/peerj.3172)
Supplement: Data S1 [file peerj-05-3172-s001.zip › raw data/Fig.2/B.xlsx]

## Sheet: Sheet1
2013.4.28-TE(1ug/ml)-96孔板
反应液 孵育3h
Time (min)	0	5	15	30	45	60	120	180	空白
	555	627	643	697	747	767	780	753	3
	550	583	691	701	713	849	823	822
	544	649	626	712	733	874	859	769
	460	537	642	678	678	624	726	688
	518	462	621	631	737	809	778	776
	443	630	488	529	609	633	724	834
一氧化氮合成酶相对活力=（RFU已刺激-RFU空白）/（RFU未刺激-RFU空白）
Time (min)	0	5	15	30	45	60	120	180	空白
	1	1.13043	1.15942	1.25725	1.34783	1.38406	1.40761	1.3587
	1	1.06033	1.25777	1.27605	1.29799	1.54662	1.49909	1.49726
	1	1.19409	1.15157	1.31054	1.34935	1.60998	1.58226	1.4159
	1	1.16849	1.39825	1.47702	1.47702	1.35886	1.58206	1.49891
	1	0.891262	1.2	1.21942	1.42524	1.56505	1.50485	1.50097
	1	1.425	1.10227	1.19545	1.37727	1.43182	1.63864	1.88864
average	1	1.14493	1.21155	1.28929	1.37912	1.48273	1.53575	1.52673
stdev	0	0.175	0.105245	0.100583	0.0635036	0.104616	0.0819898	0.186441
ttest		0.0699629	0.000601658	3.5197e-05	4.46261e-08	5.119e-07	1.87106e-08	4.09253e-05
