# Supplementary material for: Mechanism of endothelial nitric oxide synthase phosphorylation and activation by tentacle extract from the jellyfish Cyanea capillata
Source: PeerJ. 2017 Apr 11;5:e3172. doi: 10.7717/peerj.3172 (PMC5390764; doi:10.7717/peerj.3172)
Supplement: Data S1 [file peerj-05-3172-s001.zip › raw data/Fig.2/C.xlsx]

## Sheet: NO-dose
2013.4.27-TE(1h)-96孔板
标曲（uM）	1	2	5	10	20	40	60	100
	0.044	0.048	0.057	0.071	0.101	0.156	0.214	0.329
TE(ug/ml)	0	0.125	0.25	0.5	1	2	3	4
	0.051	0.05	0.053	0.051	0.055	0.062	0.061	0.062
	0.05	0.051	0.052	0.051	0.052	0.056	0.063	0.061
	0.05	0.051	0.051	0.051	0.061	0.055	0.06	0.061
	0.051	0.05	0.051	0.051	0.052	0.053	0.055	0.056
	0.051	0.051	0.05	0.051	0.056	0.06	0.061	0.062
	0.052	0.051	0.05	0.05	0.055	0.061	0.061	0.061
TE(ug/ml)	0	0.125	0.25	0.5	1	2	3	4
	4.5	4	5.5	4.5	6.5	10	9.5	10
	4	4.5	5	4.5	5	7	10.5	9.5
	4	4.5	4.5	4.5	9.5	6.5	9	9.5
	4.5	4	4.5	4.5	5	5.5	6.5	7
	4.5	4.5	4	4.5	7	9	9.5	10
	5	4.5	4	4	6.5	9.5	9.5	9.5
average	4.41667	4.33333	4.58333	4.41667	6.58333	7.91667	9.08333	9.25
stdev	0.376386	0.258199	0.584523	0.204124	1.6558	1.82802	1.35708	1.12916
ttest		0.664251	0.570076	1	0.0107726	0.000989887	1.03688e-05	1.66898e-06
