# Supplementary material for: Mechanism of endothelial nitric oxide synthase phosphorylation and activation by tentacle extract from the jellyfish Cyanea capillata
Source: PeerJ. 2017 Apr 11;5:e3172. doi: 10.7717/peerj.3172 (PMC5390764; doi:10.7717/peerj.3172)
Supplement: Data S1 [file peerj-05-3172-s001.zip › raw data/Fig.2/D.xlsx]

## Sheet: Sheet1
2013.5.16-HUVEC-TE(1μg/ml)0-3h
NO(μM)	150	100	50	25	12.5	0
	2.222	1.454	0.806	0.346	0.165	0.05
	2.222	1.444	0.8	0.356	0.165	0.05
average	2.222	1.449	0.803	0.351	0.165	0.05
TE(1μg/ml)	0	5	15	30	45	60	120	180	MIN
OD值	0.145	0.131	0.155	0.163	0.159	0.168	0.174	0.173
	0.143	0.132	0.145	0.156	0.154	0.172	0.179	0.175
	0.15	0.157	0.153	0.156	0.176	0.176	0.176	0.165
	0.151	0.166	0.162	0.167	0.182	0.19	0.188	0.187
	0.145	0.131	0.155	0.163	0.159	0.178	0.174	0.175
	0.143	0.132	0.145	0.156	0.144	0.178	0.175	0.177
	0.151	0.157	0.153	0.156	0.176	0.176	0.186	0.165
	0.158	0.166	0.162	0.167	0.182	0.193	0.184	0.189
TE(1μg/ml)	0	5	15	30	45	60	120	180	MIN
NO(μM)	45.7143	40.7143	49.2857	52.1429	50.7143	53.9286	56.0714	55.7143
稀释5*	45	41.0714	45.7143	49.6429	48.9286	55.3571	57.8571	56.4286
	47.5	50	48.5714	49.6429	56.7857	56.7857	56.7857	52.8571
	47.8571	53.2143	51.7857	53.5714	58.9286	61.7857	61.0714	60.7143
	45.7143	40.7143	49.2857	52.1429	50.7143	57.5	56.0714	56.4286
	45	41.0714	45.7143	49.6429	45.3571	57.5	56.4286	57.1429
	47.8571	50	48.5714	49.6429	56.7857	56.7857	60.3571	52.8571
	50.3571	53.2143	51.7857	53.5714	58.9286	62.8571	59.6429	61.4286
Average	46.875	46.25	48.8393	51.25	53.3929	57.8125	58.0357	56.6964
stdev	1.85822	5.85602	2.31258	1.80096	5.11529	3.03909	2.03826	3.14697
ttest		0.777767	0.0821337	0.000292342	0.00442257	5.19966e-07	1.71352e-08	2.47116e-06
