# Supplementary material for: Mechanism of endothelial nitric oxide synthase phosphorylation and activation by tentacle extract from the jellyfish Cyanea capillata
Source: PeerJ. 2017 Apr 11;5:e3172. doi: 10.7717/peerj.3172 (PMC5390764; doi:10.7717/peerj.3172)
Supplement: Data S1 [file peerj-05-3172-s001.zip › raw data/Fig.3/Fig3A.xls]

## Sheet: Image document data
File		F:\WBL-floor 11\2013.4.18-HUVEC(0-1h)4.15samples-黑+兰\AKT\AKT.sgd
Created by		User
User ID
Generated on		2013年4月19日	1899-12-31 15:38:06
ID		1366357086

## Sheet: Spot blot results
	P-AKT	AKT	P-ENOS	ENOS			GAPDH
Spot 1	5736108	41916164	2.28379e+06	2.14188e+06			52833556
Spot 2	10668555	36460072	4.54667e+06	2.36061e+06			52856000
Spot 3	12421957	45602440	1.03015e+07	2.23342e+06			45408724
Spot 4	14245599	47563344	9836049	2.23897e+06			45105628
Spot 5	9290651	39611248	5028130	1.9106e+06			45577728
Spot 6	3.82339e+06	31170078	3.98301e+06	1.90293e+06			55090232
Spot 1	6567053	66221204	2779747	1.86118e+06			24154572
Spot 2	11137110	79001472	5.00399e+06	1.81613e+06			25277886
Spot 3	16935256	58784336	10865690	1.71842e+06			25885410
Spot 4	15897130	52097128	1.00895e+07	1.76826e+06			25853850
Spot 5	8405255	54183684	6.77259e+06	1.784e+06			25075784
Spot 6	4923133	55826428	3.29879e+06	1.55171e+06			23536586
Spot 1	6331610	43018505	3.0106e+06	1.70502e+06			53935897
Spot 2	10770896	37562413	5.12668e+06	2.13308e+06			52856000
Spot 3	18524298	51809781	1.25975e+07	2.1502e+06			45408724
Spot 4	16347940	48770685	1.02021e+07	1.96807e+06			45105628
Spot 5	9411864	39732461	5.03813e+06	1.86708e+06			45577728
Spot 6	4.0446e+06	31591292	4083389	1.22465e+06			55090232
3组样品	1	2	3		1	2	3
P-AKT/AKT	0.136847	0.0991684	0.147183	p-ENOS	1.06626	1.49354	1.76572
	0.292609	0.140973	0.286747		1.92606	2.75531	2.40342
	0.272397	0.288091	0.357544		4.61246	6.32308	5.85877
	0.299508	0.305144	0.3352		4.39311	5.70592	5.1838
	0.234546	0.155125	0.236881		2.63171	3.7963	2.69841
	0.122662	0.0881864	0.128029		2.09309	2.1259	3.33432
%	P-AKT/AKT			AVERAGE	STDEV	ttest
0	1	1	1	1	0
5	2.13822	1.42156	1.94823	1.836	0.371279	0.0175411
15	1.99052	2.90507	2.42924	2.44161	0.457402	0.00547395
30	2.18863	3.07703	2.27743	2.51436	0.489301	0.00584389
45	1.71393	1.56426	1.60943	1.6292	0.0767676	0.000142963
60	0.896344	0.889259	0.86986	0.885154	0.0137107	0.000131238
%	P-eNOS/Enos			AVERAGE	STDEV	ttest
0	1	1	1	1	0
5	1.80638	1.84481	1.36115	1.67078	0.268832	0.0124302
15	4.32584	4.23361	3.31806	3.95917	0.557131	0.000775532
30	4.12013	3.82039	2.93579	3.62544	0.615765	0.00179248
45	2.46818	2.5418	1.52822	2.1794	0.56514	0.0224638
60	1.96303	1.42339	1.88836	1.75826	0.292396	0.0108919
