# Supplementary material for: Mechanism of endothelial nitric oxide synthase phosphorylation and activation by tentacle extract from the jellyfish Cyanea capillata
Source: PeerJ. 2017 Apr 11;5:e3172. doi: 10.7717/peerj.3172 (PMC5390764; doi:10.7717/peerj.3172)
Supplement: Data S1 [file peerj-05-3172-s001.zip › raw data/Fig.3/Fig3B.xls]

## Sheet: Image document data
File		F:\LD\20130504-HUVEC(Control,TE,W,LY-,L-NAME,Me)5.2样品\AKT-洗掉.sgd
Created by		User
User ID
Generated on		2013年5月5日	1899-12-31 15:21:13
ID		1367738473

## Sheet: Spot blot results
20130504-huvec-drug
	P-AKT	AKT	P-Enos	Enos
Control	5548804	1.84056e+06	15344260	29134384
TE	9574422	1.61561e+06	47859468	27091984
Wortmannin	587097	1.53215e+06	10106286	15765029
	P-AKT	AKT	P-Enos	Enos
Control	450816	2.04258e+06	16146272	29136396
TE	1176434	1.81762e+06	60861480	27093996
Wortmannin	389109	1.93416e+06	13218298	15767041
	P-AKT	AKT	P-Enos	Enos
Control	5559256	1.55081e+06	10454712	29144836
TE	10586634	1.42586e+06	47871680	27104196
Wortmannin	109309	1.54239e+06	8118498	15777241
3组样品	1	2	3		1	2	3
P-AKT/AKT	3.01473	0.22071	3.58475	p-ENOS	0.526672	0.554162	0.358716
	5.9262	0.647238	7.42476		1.76655	2.24631	1.76621
	0.383186	0.201177	0.0708697		0.641057	0.83835	0.51457
%	P-AKT/AKT			AVERAGE	STDEV	ttest
Control	1	1	1	1	0
TE	1.96575	2.93253	2.07121	2.32316	0.530357	0.0124356
Wortmannin	0.127104	0.911502	0.0197698	0.352792	0.486824	0.00903362
%	P-eNOS/Enos			AVERAGE	STDEV	ttest
Control	1	1	1	1	0
TE	3.35418	4.05353	4.9237	4.11047	0.786306	0.00237511
Wortmannin	1.21719	1.51283	1.43448	1.38816	0.153165	0.00416491
