# Supplementary material for: Mechanism of endothelial nitric oxide synthase phosphorylation and activation by tentacle extract from the jellyfish Cyanea capillata
Source: PeerJ. 2017 Apr 11;5:e3172. doi: 10.7717/peerj.3172 (PMC5390764; doi:10.7717/peerj.3172)
Supplement: Data S1 [file peerj-05-3172-s001.zip › raw data/Fig.4/Fig.4.xlsx]

## Sheet: Sheet1
2013.12.12-HUVEC-TE(1μg/ml)1h
NO(μM)	150	100	50	25	12.5	0
	2.396	1.53	0.816	0.346	0.165	0.05
	2.329	1.58	0.82	0.356	0.165	0.05
average	2.3625	1.555	0.818	0.351	0.165	0.05
OD value
Control	0.103	0.129	0.119	0.121	0.137	0.147	0.103	0.123	0.118	0.121	0.139	0.147
TE（1μg/ml）	0.166	0.209	0.212	0.225	0.185	0.152	0.236	0.211	0.211	0.226	0.185	0.126
L-NAME（200μM）	0.121	0.116	0.139	0.119	0.149	0.13	0.121	0.117	0.132	0.118	0.15	0.131
Wortmannin(20μM)	0.173	0.112	0.129	0.141	0.104	0.118	0.174	0.116	0.13	0.142	0.104	0.119
NO(μM)
稀释5*													Average	stdev	ttest(vs TE)	ttest(vs Control)
Control	32.3248	40.6051	37.4204	38.0573	43.1529	46.3376	32.3248	38.6943	37.1019	38.0573	43.7898	46.3376	39.517	4.71286
TE	52.3885	66.0828	67.0382	71.1783	58.4395	47.9299	74.6815	66.7197	66.7197	71.4968	58.4395	39.6497	61.7304	10.6011	1.14127e-06	1.14127e-06
L-NAME	38.0573	36.465	43.7898	37.4204	46.9745	40.9236	38.0573	36.7834	41.5605	37.1019	47.293	41.242	40.4724	3.85877	1.44816e-06	0.592345
Wortmannin	54.6178	35.1911	40.6051	44.4268	32.6433	37.1019	54.9363	36.465	40.9236	44.7452	32.6433	37.4204	40.9766	7.55331	1.49944e-05	0.575824
