# Supplementary material for: Mechanism of endothelial nitric oxide synthase phosphorylation and activation by tentacle extract from the jellyfish Cyanea capillata
Source: PeerJ. 2017 Apr 11;5:e3172. doi: 10.7717/peerj.3172 (PMC5390764; doi:10.7717/peerj.3172)
Supplement: Data S1 [file peerj-05-3172-s001.zip › raw data/Fig.5/A.control.xls]

## Sheet: control
Fluo-TE 10 ug PEG6000(30%)-new_01.oif
Series		Color
Ch1 Region3 (Intensity Average)		RGB:0,255,255
Ch2 Region3 (Intensity Average)		RGB:0,255,255
Ch1 Region4 (Intensity Average)		RGB:255,153,0
Ch2 Region4 (Intensity Average)		RGB:255,153,0
Ch1 Region5 (Intensity Average)		RGB:255,153,102
Ch2 Region5 (Intensity Average)		RGB:255,153,102
Ch1 Region6 (Intensity Average)		RGB:255,153,204
Ch2 Region6 (Intensity Average)		RGB:255,153,204
Ch1 Region7 (Intensity Average)		RGB:255,204,51
Ch2 Region7 (Intensity Average)		RGB:255,204,51
Ch1 Region8 (Intensity Average)		RGB:0,204,51
Ch2 Region8 (Intensity Average)		RGB:0,204,51
Ch1 Region9 (Intensity Average)		RGB:255,204,255
Ch2 Region9 (Intensity Average)		RGB:255,204,255
Ch1 Region10 (Intensity Average)		RGB:255,255,51
Ch2 Region10 (Intensity Average)		RGB:255,255,51
Ch1 Region11 (Intensity Average)		RGB:255,255,153
Ch2 Region11 (Intensity Average)		RGB:255,255,153
Ch1 Region12 (Intensity Average)		RGB:255,255,255
Ch2 Region12 (Intensity Average)		RGB:255,255,255
No		Time :0.000000 to 994.444000 (s)	Ch1 Region3 (Intensity Average)	Ch1 Region4 (Intensity Average)	Ch1 Region5 (Intensity Average)	Ch1 Region6 (Intensity Average)	Ch1 Region7 (Intensity Average)	Ch1 Region8 (Intensity Average)	Ch1 Region9 (Intensity Average)	Ch1 Region10 (Intensity Average)	Ch1 Region11 (Intensity Average)	Ch1 Region12 (Intensity Average)	AVERAGE
0	0	0	538.706	501.58	549.55	499.432	543.914	381.837	475.914	519.098	544.604	517.098	507.173	50.066
1		13.837	539.472	505.019	544.764	495.779	543.028	390.433	473.585	517.635	540.09	518.607	506.841	47.0878
2		23.806	532.068	498.463	546.29	482.467	544.016	382.291	470.698	509.928	528.714	506.822	500.176	48.4213
3		33.727	510.426	467.609	521.086	444.514	518.304	369.954	454.029	478.614	482.153	477.9	472.459	44.3731
4		43.743	540.347	500.976	548.59	490.613	546.164	380.616	473.386	509.396	533.831	516.393	504.031	50.0099
5		53.805	529.505	491.912	541.816	476.101	538.164	376.852	466.634	502.476	517.933	499.991	494.138	48.276
6		63.804	524.994	490.447	538.757	471.35	539.49	380.705	467.572	488.792	514.737	494.867	491.171	46.5127
7		73.913	529.35	497.293	544.713	474.392	541.626	385.199	471.826	497.558	521.675	502.689	496.632	46.6654
8		83.804	527.402	506.559	549.457	480.966	543.35	386.118	475.491	502.103	527.576	505.35	500.437	46.9547
9		93.71	533.003	507.003	549.177	485.015	544.708	386.93	471.595	506.37	539.208	506.343	502.935	48.1937
10		103.709	544.819	520.035	562.744	506.859	563.676	394.82	479.811	525.003	556.694	531.778	518.624	50.8809
11		113.803	546.245	518.287	559.84	497.486	559.714	399.322	483.211	520.368	544.804	526.883	515.616	48.0164
12		123.802	546.118	523.16	567.55	507.861	561.944	400.081	485.6	527.455	554.212	533.224	520.72	49.2381
13		133.864	547.028	531.144	564.248	520.611	559.066	409.319	488.265	536.067	572.11	543.519	527.138	47.8582
14		143.802	550.353	523.846	564.13	506.2	561.638	402.973	490.909	525.332	555.945	533.827	521.515	48.118
15		153.801	535.231	502.285	553.386	479.59	554.092	391.891	482.658	504.501	517.898	511.35	503.288	46.8907
16		163.801	556.306	530.332	574.371	520.571	572.078	411.478	493.275	537.943	575.671	546.308	531.833	49.7747
17		173.801	553.754	526.625	571.474	510.476	569.31	403.394	494.577	524.144	557.392	533.708	524.486	49.4416
18		183.91	544.358	507.234	554.396	486.122	549.344	397.879	481.646	507.589	534.769	512.666	507.6	46.2135
19		193.878	554.652	531.41	575.248	507.514	573.556	406.526	491.491	526.057	567.545	540.682	527.468	50.8415
20	200	203.737	538.431	507.013	553.221	480.293	553.17	395.838	482.057	500.321	532.322	513.832	505.65	46.7411
21		213.815	550.262	523.726	567.951	493.636	571.046	409.955	495.816	516.141	543.161	529.421	520.111	46.9804
22		223.971	566.236	544.202	584.16	522.078	586.536	421.205	506.049	540.275	574.698	554.822	540.026	49.2515
23		233.861	562.902	540.774	584.3	513.96	582.458	417.909	501.221	534.545	564.518	548.914	535.15	49.2765
24		243.876	567.503	545.34	587.607	518.036	589.95	418.084	505.145	543.206	573.984	556.152	540.501	51.1324
25		253.814	561.637	528.386	576.425	503.537	568.478	410.511	494.216	518.877	551.11	541.944	525.512	48.7719
26		263.813	562.174	531.529	581.224	503.484	576.84	412.549	501.342	517.129	557.255	539.231	528.276	49.5968
27		273.875	567.891	542.013	589.826	516.053	589.244	421.316	509.496	533.581	573.392	552.804	539.562	50.1082
28		284.109	581.229	553.029	597.455	533.43	598.256	433.327	510.361	551.72	594.561	566.696	552.006	50.8271
29		293.921	580.068	559.011	599.334	544.055	605.46	436.414	518.916	556.152	605.259	580.446	558.511	51.3076
30		303.812	582.366	564.128	600.093	538.232	606.548	439.036	513.162	548.928	600.255	571.85	556.46	50.9352
31		313.812	584.744	569.247	603.361	548.554	610.502	445.613	519.172	563.136	614.702	579.916	563.895	50.835
32		323.733	585.074	564.875	606.015	544.705	607.452	436.54	519.99	553.638	602.129	577.042	559.746	51.8586
33		333.92	567.089	566.521	586.236	552.274	594.414	458.984	520.661	571.656	630.137	577.582	562.555	46.0385
34		343.951	587.758	564.769	604.74	537.72	610.26	437.211	527.103	558.982	600.478	577.446	560.647	51.5497
35		353.904	579.379	560.08	606.268	525.937	603.94	434.301	519.516	547.285	585.663	568.418	553.079	51.0538
36		363.903	594.101	577.489	606.184	555.632	616.424	452.598	524.369	574.272	625.173	593.911	572.015	51.3882
37		373.825	596.26	575.641	615.496	549.053	617.44	437.627	525.025	568.995	609.031	587.217	568.179	54.5831
38		383.825	565.745	568.298	586.72	549.888	597.832	464.609	521.165	573.969	636.2	583.827	564.825	46.3004
39		394.199	591.049	580.452	606.165	561.975	617.268	460.489	529.066	570.553	632.192	596.85	574.606	49.6701
40	400	403.871	563.338	559.527	574.609	550.038	600.924	470.925	518.845	572.735	640.588	584.827	563.636	45.6651
41		413.886	592.065	569.077	609.658	538.63	608.432	436.102	524.076	543.794	594.812	576.187	559.283	52.442
42		423.855	598.108	573.723	616.499	553.198	617.516	438.735	523.676	564.617	620.235	588.755	569.506	55.5623
43		433.917	592.583	566.011	617.243	532.423	614.958	447.898	526.066	549.424	606.533	579.241	563.238	52.0858
44		443.979	594.29	589.088	613.764	564.478	619.35	470.408	531.157	579.738	637.792	598.785	579.885	48.6541
45		453.807	600.571	587.801	613.41	563.015	626	467.499	535.029	573.64	640.639	598.811	580.642	50.2779
46		463.9	601.897	582.511	619.668	550.888	624.674	455.781	533.941	564.216	613.694	592.255	573.952	51.2329
47		473.9	596.343	574.088	625.921	540.941	617.744	450.921	537.224	555.206	603.686	587.035	568.911	51.476
48		484.305	611.209	577.463	622.526	553.406	621.802	455.327	537.332	563.452	620.035	596.498	575.905	52.2692
49		493.915	609.69	591.628	620.002	568.514	621.964	472.834	537.452	582.658	638.627	605.631	584.9	49.0644
50		503.899	599.533	577.545	624.015	545.503	622.068	447.768	536.894	555.049	604.871	592.367	570.561	52.8428
51		514.21	605.959	600.511	614.12	565.97	625.844	471.991	545.501	582.216	644.294	608.407	586.481	49.3726
52		523.82	589.159	586.798	604.531	565.013	615.486	479.538	531.767	584.039	651.769	609.343	581.744	47.8799
53		533.913	609.028	598.734	626.172	570.227	628.4	470.639	541.241	577.419	650.765	606.36	587.898	51.9733
54		544.007	583.797	584.968	603.17	566.432	609.828	487.502	534.165	590.679	660.153	598.255	581.895	46.1186
55		553.897	588.602	587.646	606.428	567.448	621.82	480.756	536.543	587.391	652.361	603.446	583.244	47.3879
56		563.897	602.236	594.309	611.663	564.59	627.526	479.229	541.182	581.147	648.745	606.738	585.737	48.273
57		573.928	614.706	590.569	627.808	563.219	626.414	471.654	540.504	577.925	639.498	605.276	585.757	50.7591
58		583.974	613.136	595.053	629.536	560.469	626.59	460.168	540.032	572.956	629.275	602.572	582.979	52.9003
59		593.974	605.264	589.149	603.705	566.707	617.788	477.85	538.558	582.095	652.561	606.435	584.011	48.1294
60	600	603.864	614.7	598.09	626.305	571.76	629.758	465.748	541.233	583.877	646.937	613.192	589.16	53.2644
61		613.895	581.093	581.263	586.226	558.792	608.774	482.712	535.049	577.907	649.8	598.1	575.972	44.5303
62		623.926	581.386	577.92	581.59	559.821	606.15	486.438	531.457	577.568	655.365	595.68	575.337	44.6272
63		634.3	611.985	598.359	630.273	570.394	630.002	472.966	540.857	572.967	645.141	610.007	588.295	51.6114
64		644.315	608.105	596.915	612.531	575.53	626.328	476.045	541.474	581.997	654.506	613.572	588.7	50.0185
65		654.284	618.694	596.816	623.998	569.579	626.61	475.325	540.489	574.308	641.008	604.357	587.119	49.8394
66		664.237	600.302	596.473	610.889	566.884	620.782	482.45	535.435	576.83	655.184	604.829	585.006	48.3088
67		674.205	612.278	600.516	617.649	568.85	626.286	477.639	545.934	579.208	650.518	610.741	588.962	49.3294
68		684.33	609.251	599.561	621.533	578.261	628.4	482.654	548.98	581.496	653.843	611.343	591.532	48.1374
69		694.314	615.285	596.245	622.238	568.808	628.8	476.184	544.143	572.743	652.216	608.383	588.504	50.7864
70		704.282	608.295	597.271	613.106	575.168	630.626	487.028	541.882	579.344	661.169	615.479	590.937	48.9095
71		714.251	607.68	601.239	618.339	569.928	630.06	485.502	545.538	581.118	660.447	610.643	591.049	48.9933
72		724.313	587.526	588.298	597.216	566.971	614.82	493.517	535.386	582.095	657.239	606.572	582.964	44.55
73		734.016	616.76	601.112	620.528	572.617	629.864	480.027	547.201	583.154	653.016	615.294	591.957	49.6745
74		743.953	621.595	598.62	625.251	572.507	630.03	461.351	546.13	572.08	644.114	604.589	587.627	53.8565
75		754.109	617.09	578.133	620.147	547.36	615.596	454.748	536.307	551.589	609.369	591.012	572.135	51.7397
76		763.984	621.2	588.402	624.781	561.876	628.756	468.916	541.686	568.738	631.365	598.411	583.413	50.8531
77		773.983	626.21	588.295	628.838	560.038	626.32	462.745	545.4	562.054	625.275	593.248	581.842	52.2733
78		784.217	627.476	594.383	633.585	561.914	628.982	461.558	546.998	571.388	622.69	606.643	585.562	53.2012
79		794.404	622.694	600.168	630.069	577.305	630.896	481.703	550.081	578.514	648.871	613.248	593.355	49.395
80	800	804.31	630.23	602.114	631.921	571.444	633.384	469.693	543.983	572.27	646.788	607.486	590.931	53.9309
81		814.356	631.202	599.726	631.103	570.549	638.12	468.247	547.329	576.442	651.322	610.234	592.427	54.8885
82		824.309	629.495	610.106	633.396	580.07	642.738	483.829	551.17	586.748	659.871	618.257	599.568	51.9431
83		834.356	630.918	597.508	636.649	575.147	638.812	475.814	546.794	577.686	636.714	610.881	592.692	51.7607
84		844.324	632.987	594.066	641.138	558.859	632.696	462.976	543.568	562.254	621.635	603.629	585.381	55.082
85		854.199	621.87	581.141	621.713	542.577	624.152	465.691	545.656	553.746	605.439	581.897	574.388	49.5708
86		864.386	630.313	591.085	644.135	566.617	641.15	473.96	553.005	571.776	634.816	611.259	591.812	53.0343
87		874.323	631.164	622.005	627.749	585.968	640.74	491.685	555.504	596.494	673.384	627.535	605.223	51.2912
88		883.98	638.871	608.205	649.155	577.844	640.488	475.259	553.44	577.9	645.961	616.091	598.321	54.4511
89		894.603	628.265	621.245	629.56	587.869	644.228	501.304	557.563	606.694	678.941	628.97	608.464	49.6303
90		904.322	643.154	618.082	650.128	588.29	646.606	486.769	557.988	586.694	651.929	623.951	605.359	52.4486
91		914.337	644.629	625.827	650.558	595.899	652.818	493.241	560.816	598.46	669.914	635.953	612.811	53.2247
92		924.306	622.146	621.285	628.72	591.811	647.732	500.499	567.017	604.802	685.322	633.986	610.332	49.9915
93		934.212	643.883	627.654	647.619	601.726	654.77	498.438	565.108	598.162	671.659	635.715	614.473	51.4374
94		944.212	652.295	623.864	660.12	594.568	652.712	486.148	564.818	583.136	668.537	627.914	611.411	56.1599
95		954.305	649.174	616.098	655.993	579.737	652.104	486.652	563.253	582.375	647.294	624.168	605.685	53.6907
96		964.305	647.417	618.702	654.619	577.131	655.716	486.127	566.894	579.458	647.565	616.369	605	53.7214
97		974.46	652.797	631.218	650.806	601.579	658.31	500.117	569.02	602.581	680.631	644.53	619.159	53.2318
98		984.475	638.337	627.979	641.592	597.585	650.16	510.312	560.671	603.761	687.506	640.988	615.889	50.4666
99	1000	994.444	648.064	636.955	651.843	600.021	664.958	506.052	568.916	603.411	685.078	647.467	621.277	53.0738
