# Supplementary material for: Mechanism of endothelial nitric oxide synthase phosphorylation and activation by tentacle extract from the jellyfish Cyanea capillata
Source: PeerJ. 2017 Apr 11;5:e3172. doi: 10.7717/peerj.3172 (PMC5390764; doi:10.7717/peerj.3172)
Supplement: Data S1 [file peerj-05-3172-s001.zip › raw data/Fig.5/B.Ca-TE.xlsx]

## Sheet: PEG1000+TE(10ug)_=============
PEG1000+TE(10ug).oif
Event Markers
Time (s)		Label
58.048		Output 00
Series		Color
Ch1 Region1 (Intensity Average)		RGB:255,0,0
Ch1 Region2 (Intensity Average)		RGB:255,0,0
Ch1 Region3 (Intensity Average)		RGB:0,255,0
Ch1 Region4 (Intensity Average)		RGB:0,255,0
Ch1 Region5 (Intensity Average)		RGB:0,255,255
Ch1 Region6 (Intensity Average)		RGB:0,255,255
Ch1 Region7 (Intensity Average)		RGB:255,153,0
Ch1 Region8 (Intensity Average)		RGB:255,153,0
Ch1 Region9 (Intensity Average)		RGB:255,153,102
Ch1 Region10 (Intensity Average)		RGB:255,153,102
Ch1 Region11 (Intensity Average)		RGB:255,153,204
Ch1 Region12 (Intensity Average)		RGB:255,153,204
Ch1 Region13 (Intensity Average)		RGB:255,204,51
Ch1 Region14 (Intensity Average)		RGB:255,204,51
Ch1 Region15 (Intensity Average)		RGB:0,204,51
Ch1 Region16 (Intensity Average)		RGB:0,204,51
Ch1 Region17 (Intensity Average)		RGB:255,204,255
Ch1 Region18 (Intensity Average)		RGB:255,204,255
Ch1 Region19 (Intensity Average)		RGB:255,255,51
Ch1 Region21 (Intensity Average)		RGB:255,255,51
Ch1 Region23 (Intensity Average)		RGB:255,255,153
Ch1 Region24 (Intensity Average)		RGB:255,255,153
Ch1 Region25 (Intensity Average)		RGB:255,255,255
No		Time :0.000000 to 993.820000 (s)	Ch1 Region1 (Intensity Average)	Ch1 Region2 (Intensity Average)	Ch1 Region3 (Intensity Average)	Ch1 Region4 (Intensity Average)	Ch1 Region5 (Intensity Average)	Ch1 Region6 (Intensity Average)	Ch1 Region8 (Intensity Average)	Ch1 Region9 (Intensity Average)	Ch1 Region10 (Intensity Average)	Ch1 Region14 (Intensity Average)	Ch1 Region15 (Intensity Average)	Ch1 Region19 (Intensity Average)	Ch1 Region21 (Intensity Average)	Intensity Average
0	0	0	602.846	700.295	1203.5	588.368	751.297	744.831	706.855	608.131	618.695	862.028	794.267	1105.02	707.835	768.767	189.939
1		13.073	602.481	706.291	1178.81	583.886	758.584	742.57	714.182	607.68	627.412	863.452	789.717	1085.09	704.887	766.542	181.9
2		23.151	610.378	706.846	1169.4	589.389	757.263	742.342	715.795	608.231	631.547	859.008	806.829	1088.8	707.948	768.752	179.248
3		33.15	607.98	704.686	1160.59	585.785	759.366	736.349	707.534	610.905	635.877	856.075	806.104	1080.98	703.647	765.836	176.789
4		43.181	611.921	703.304	1111.14	575.207	738.383	717.635	699.578	617.353	639.295	842.256	795.061	1041.69	686.501	752.256	162.119
5		53.196	606.342	701.977	1070.69	573.261	730.266	705.22	684.44	621.961	638.086	831.216	783.739	920.268	626.494	730.305	141.296
6		63.165	609.526	706.828	1094.47	574.991	747.282	724.749	708.535	615.181	634.312	855.668	804.608	1048.3	697.28	755.518	160.811
7		73.18	602.869	699.151	1032.2	574.58	740.043	709.803	695.337	614.684	628.56	829.523	789.789	1028.46	688.722	741.056	147.356
8		83.149	603.846	724.784	1051.78	597.597	742.311	720.576	714.438	620.371	642.371	842.844	801.955	1044.52	691.085	753.729	149.506
9		93.18	686.057	1182.84	1343.01	1029.09	981.069	1024.33	2260.82	758.712	870.417	2381.34	1723.47	1276.45	703.678	1247.79	556.301
10		103.179	1059.12	1901.15	1777.67	1720.96	1567.51	1596.84	2968.84	1236.64	1383.78	2704.83	2591.59	2395.97	1180.39	1852.71	623.585
11		113.132	1376.34	2869.13	2539	2656.06	1922.78	1928.73	3361.95	1874.12	2056.74	2970.39	2657.84	3019.49	1936.18	2397.6	585.453
12		123.194	1761.82	3518.85	3436.15	3423.75	2223.6	2262.92	3604.12	2607.75	2867.49	3281.29	2845.34	3454.9	2106.84	2876.52	630.083
13		133.147	2204.22	3818.39	3932.79	3735.77	2592.29	2688.35	3768.79	3110.36	3413.33	3570.84	3049.89	3738.98	2218.54	3218.66	620.181
14		143.131	2660.16	3971.9	4019.76	3872.22	2988.51	3061.64	3834	3394.87	3654.73	3751.17	3210.69	3900	2241.79	3427.8	559.7
15		153.193	3072.98	4019.81	4044.67	3920.08	3344.49	3397.4	3871.45	3518.49	3767.77	3889.86	3281.61	4027.35	2342.05	3576.77	492.648
16		163.162	3302.79	4021.56	4057.29	3929.23	3584.64	3593.41	3887.79	3585.09	3815.69	3944.62	3341.42	4071.66	2436.73	3659.38	449.893
17		173.255	3432.34	4001.35	4064.94	3926.31	3755.84	3774.67	3907.64	3568.71	3821.6	3956.22	3403.6	4084.96	2566.28	3712.65	409.84
18		183.286	3498.19	3958.55	4067.07	3876.79	3830.02	3877.16	3911.47	3502.43	3778.4	3953.98	3406.3	4087.9	2757.81	3731.24	363.78
19		193.161	3542.12	3943.81	4064.67	3826.86	3861.74	3908.57	3879.49	3484.26	3784.5	3942.37	3404.82	4088.58	2815.47	3734.4	347.958
20	200	203.269	3580.47	3918.07	4058.37	3751.02	3859.8	3895.25	3829.48	3510.04	3775.96	3938.71	3395.67	4088.75	2833.93	3725.81	336.315
21		213.238	3556.88	3809.88	4046.53	3672.39	3902.92	3942.98	3833.1	3339.6	3691.59	3923.74	3379.63	4086.84	3081	3712.85	300.645
22		223.206	3564.2	3792.11	4036.86	3578.91	3853.6	3892.44	3762.46	3422.46	3735	3917.95	3377.46	4087.84	2971.64	3691.76	306.789
23		233.222	3531.17	3650.06	4014.31	3475.29	3883.49	3920.33	3762.35	3279.97	3659.11	3893.68	3349.53	4086.25	3140.84	3665.11	295.922
24		243.33	3519.19	3597.52	3998.84	3374.32	3864.47	3893.64	3710.73	3253.36	3648.69	3890.98	3327.14	4084.44	3121	3637.26	304.507
25		253.252	3499.74	3525	3974.74	3270.39	3836.63	3870.18	3652.59	3228.78	3623.22	3883.66	3291.28	4084.22	3053.94	3599.57	321.879
26		263.189	3456.78	3419.68	3937.48	3139.04	3848.07	3875.11	3638.7	3062.8	3534.93	3858.38	3255.55	4078.21	3213.69	3562.96	336.209
27		273.22	3429.6	3322.69	3894.95	2987.44	3822.91	3861.05	3589.26	2985.61	3483.94	3838.82	3219.93	4073.79	3219.14	3517.63	360.539
28		283.204	3405.2	3250.02	3853.4	2837.29	3787.88	3815.88	3545.75	2946.48	3456.37	3817.82	3171.22	4071.55	3146.12	3469.61	384.881
29		293.282	3334.71	3130.25	3788.43	2658.7	3767.56	3813.93	3504.35	2801.68	3370.62	3787.88	3136.32	4064.41	3157.29	3408.93	425.529
30		303.297	3288.4	3005.94	3731.85	2474.09	3738.66	3779.08	3450.55	2720.57	3305.63	3753.68	3085.97	4061.26	3120.4	3347.39	462.765
31		313.266	3244.05	2916.13	3675.24	2306.36	3706.04	3753.11	3397.78	2629.16	3247.5	3729.49	3035	4051.9	3177.58	3297.64	495.485
32		323.484	3210.57	2789.62	3605.56	2166.17	3678.16	3722.27	3318.43	2598.85	3205.01	3711.62	2995.08	4048.81	3051.71	3238.61	524.84
33		333.296	3189.57	2662.54	3520.91	2021.62	3636.73	3691.9	3181.13	2576.43	3172.15	3690.86	2942.31	4046.02	2889.82	3170.92	556.14
34		343.234	3102.16	2492.89	3429.61	1904.18	3630.05	3674.51	3123.13	2420.46	3055.32	3661.64	2907.69	4031.1	2952.39	3106.55	593.234
35		353.327	2978.96	2273.76	3328.92	1787.59	3609.24	3637.81	3056.67	2185.72	2841.78	3598.86	2867.22	4006.07	3058.23	3017.76	643.104
36		363.217	2974.41	2194.52	3232.81	1690.56	3582.47	3611.23	2929.55	2210.09	2869.67	3594.27	2817.33	4000.25	2927.12	2971.87	655.689
37		373.264	2869.75	2038.89	3118.27	1585.22	3541.62	3558.9	2779.9	2110.05	2756.06	3542.23	2767.74	3982	2827.35	2882.92	684.706
38		383.326	2800.44	1916.74	2998.14	1502.23	3500.63	3497.82	2653.11	2020.95	2651.95	3497.58	2727.75	3962.9	2750.27	2806.19	705.811
39		393.232	2762.56	1847.12	2885.78	1411.13	3467.97	3472.98	2555.47	1974.77	2594.95	3483.34	2674.76	3942.72	2676.26	2749.99	724.503
40	400	403.231	2665.79	1734.31	2763.63	1345.88	3434.67	3427.03	2484.29	1875.59	2479.89	3438.02	2632.22	3909.51	2674.67	2681.96	742.911
41		413.231	2597.16	1655.15	2618.9	1276.77	3399.61	3384.83	2373.84	1814.51	2413.11	3403.19	2569.55	3893.23	2544	2611.07	759.521
42		423.293	2496.99	1570.93	2514.6	1219.83	3386.05	3347.84	2332.3	1689.49	2272.61	3361.74	2529.47	3852.34	2648.3	2555.58	779.799
43		433.496	2440.3	1494.77	2374.2	1154.74	3337.44	3305.51	2223.34	1674.45	2208.83	3315.78	2478.47	3824.45	2502.92	2487.32	787.965
44		443.183	2334.37	1412.97	2279.91	1099.85	3298.49	3260.35	2154.13	1575.77	2126.61	3268.37	2455.57	3787.76	2456.85	2423.92	802.3
45		453.401	2284.44	1364.04	2138.93	1058.31	3275.28	3231.52	2067.55	1558.63	2074.88	3250.16	2391.37	3752.17	2341.74	2368.39	810.254
46		463.323	2212.8	1300.61	2034.19	1009.08	3243.23	3194.99	2003.44	1498.2	2003.15	3214.54	2341.59	3724.26	2285.97	2312.78	822.489
47		473.479	2129.81	1245.25	1972.99	972.055	3229.99	3192.98	1953.19	1417.32	1918.44	3155.05	2331.55	3677.9	2258.94	2265.8	833.481
48		483.4	2044.25	1189.24	1893.63	926.966	3224.72	3186.8	1913.69	1357.76	1828.58	3119.28	2295.97	3640.8	2247.95	2220.74	848.546
49		493.603	2001.84	1141.22	1807.12	892.069	3225.09	3207.68	1875.6	1324.09	1787.79	3097.29	2251.72	3603.07	2240.4	2188.84	861.701
50		503.4	1946.67	1091.31	1757.93	865.876	3229.94	3197.8	1828.26	1268.09	1719.37	3069.36	2251.58	3565.12	2183.28	2151.89	873.446
51		513.602	1905.91	1060.13	1679.35	820.618	3232.25	3211.81	1768.27	1233.7	1661.01	3017.69	2213.98	3525.84	2138.6	2113.01	884.664
52		523.571	1849.64	1024.37	1621.66	799.653	3211.3	3199.75	1733.52	1189.34	1606.31	2994.08	2206.64	3470.18	2055.19	2073.97	888.467
53		533.399	1755.04	970.765	1596.03	772.734	3188.64	3163.13	1704.33	1111.83	1532.94	2942.71	2205.83	3425.43	2090.38	2035.37	894.598
54		543.383	1756.63	960.647	1507.75	745.274	3175.99	3144.49	1648.55	1134.93	1531.93	2923.37	2139.85	3380.89	1957.99	2000.64	890.725
55		553.507	1704.77	928.091	1482.6	721.368	3150.74	3104.82	1621.75	1079.1	1459.12	2884.02	2118.55	3339.39	1947.12	1964.73	891.786
56		563.585	1649.57	896.93	1425.01	697.599	3118.98	3071.56	1589.89	1033.31	1409.46	2825.98	2067.09	3286.94	1899.83	1920.93	889.285
57		573.6	1631.19	878.584	1378.24	673.599	3091.97	3030.21	1552.08	1037.21	1401.8	2807.69	2033	3181.74	1787.3	1883.43	875.464
58		583.381	1570.24	845.052	1355.28	663.918	3052.51	2969.32	1525.73	968.945	1318.64	2744.54	2013.7	3165.51	1825.96	1847.64	873.712
59		593.397	1528.62	811.138	1321.87	642.811	3009.25	2909.97	1492.83	926.379	1267.14	2685.69	1949.74	3120.35	1786.05	1803.99	866.275
60	600	603.599	1437.36	765.765	1293.54	618.045	2985.7	2848.63	1464.37	863.857	1197.27	2628.85	1907.48	3049.47	1755.77	1755.09	863.518
61		613.599	1425.1	753.778	1235.82	602.903	2965.31	2803.19	1424.84	880.797	1199.13	2588.89	1861.9	2987.84	1694.8	1724.95	850.124
62		623.63	1435.66	748.799	1175.96	593.939	2919.34	2746.13	1378.55	886.029	1190.18	2543.29	1816.94	2860.29	1599.03	1684.16	824.503
63		633.598	1371.2	722.995	1148.78	581.936	2865.99	2668.78	1351.49	835.504	1134.45	2477.73	1748.76	2813.08	1560.56	1637.02	812.269
64		643.598	1388.07	716.508	1097.97	572.481	2761.61	2594.77	1314.63	838.199	1128.51	2419.68	1703.62	2700.64	1461.88	1592.2	778.278
65		653.629	1325.78	683.152	1069.13	571.055	2729.93	2526.38	1287.02	787.751	1058.3	2368.18	1654.15	2663.96	1431.01	1550.45	772.662
66		663.66	1293.77	667.266	1038.1	553.85	2676.45	2469.06	1267.3	766.479	1039.91	2299.26	1608.97	2580.55	1375.38	1510.49	752.989
67		673.675	1264.09	638.944	1003.06	544.582	2602.22	2390.97	1234.18	740.971	1012.69	2266.27	1568.11	2545.26	1339.98	1473.18	738.832
68		683.612	1302.03	646.304	962.879	527.518	2480.2	2326.44	1208.58	780.578	1051.73	2225.8	1527.77	2419.31	1248.08	1439.02	697.451
69		693.643	1269.29	630.295	938.674	518.082	2406.34	2252.32	1188.46	761.821	1028.45	2166.73	1486.52	2368.98	1228.3	1403.4	676.571
70		703.58	1262.22	619.62	912.716	507.711	2343.03	2186.79	1166.79	739.142	1009.11	2126.75	1457.41	2332.61	1212.04	1375.07	660.956
71		713.673	1239.97	598.687	884.085	500.961	2256.37	2103.15	1159.85	740.921	996.626	2076.8	1421.95	2278.55	1182	1341.53	636.277
72		723.658	1185.2	575.363	861.581	490.62	2210.89	2025.93	1143.05	701.303	949.239	2036.54	1400	2256.87	1186.27	1309.45	627.71
73		733.642	1194.14	560.271	832.441	483.558	2124.62	1956.84	1110.79	694.828	951.806	1982.65	1354.21	2202.72	1166.85	1278.13	603.716
74		743.672	1199.29	555.796	799.445	476.054	2026.33	1884.51	1089.47	704.695	956.816	1929.39	1314.64	2102.62	1135.85	1244.22	570.537
75		753.672	1158.88	528.465	780.302	472.932	1964.8	1816.91	1063.61	672.914	915.261	1892.43	1275.74	2116.68	1148.81	1215.98	564.596
76		763.687	1132.15	516.409	756.285	457.046	1898.72	1743.18	1045.32	653.204	880.196	1850.04	1255.33	2070.6	1147.06	1185.04	548.685
77		773.749	1131.96	512.49	734.133	458.499	1842.99	1682.24	1033.49	647.813	876.499	1808.79	1206.49	2043.49	1150.02	1163.76	531.899
78		783.687	1107.36	497.81	704.637	452.204	1770.13	1620.7	1012.19	635.061	861.894	1754.25	1195.56	2001.63	1153.78	1135.94	514.428
79		793.702	1055.23	478.486	682.714	441.614	1702.62	1536.68	987.405	592.702	812.729	1705.57	1158.77	1945.75	1146.38	1095.9	499.14
80	800	803.639	1032.45	468.914	658.19	436.254	1625.49	1472.77	972.855	591.316	807.761	1657.62	1139.95	1917.03	1150.46	1071.62	481.852
81		813.764	1015.97	459.599	635.366	430.414	1581.04	1434.78	956.252	581.035	793.264	1620.73	1108.7	1858.84	1171.52	1049.81	468.01
82		823.685	987.279	451.454	615.065	425.141	1521.58	1365.61	946.661	563.2	767.116	1581.11	1101.87	1828.63	1177.09	1025.52	455.602
83		833.685	1016.78	457.354	586.631	419.223	1454.54	1331.09	934.568	592.371	799.482	1560.07	1070.13	1812.6	1197.36	1017.86	441.921
84		843.716	978.514	444.758	566.992	413.012	1394.34	1276.8	917.938	565.189	772.257	1508.44	1064.56	1768.7	1210.48	990.921	429.865
85		853.684	956.384	440.203	542.702	404.255	1354.21	1225.7	917.372	560.855	765.922	1453.45	1044.49	1733.48	1225.99	971.154	417.933
86		863.793	926.751	429.83	523.808	399.068	1292.17	1176.35	891.631	540.533	731.64	1382.57	1023.88	1691.12	1232.79	941.703	404.584
87		873.699	930.204	430.316	507.792	395.43	1255.26	1138.08	880.449	540.238	737.856	1375.47	1006.16	1650.98	1256.2	931.111	396.289
88		883.902	902.967	420.584	488.676	389.599	1213.12	1101.35	872.615	531.39	738.297	1318.77	992.881	1607.17	1286.13	912.581	386.44
89		893.73	899.322	422.143	471.515	390.045	1177.23	1056.98	860.848	529.538	728.014	1282.72	970.445	1556.17	1294.87	895.372	374.109
90		903.776	867.798	414.787	455.475	389.68	1138.75	1023.43	845.2	516.367	711.803	1233.53	963.605	1517.82	1305.06	875.64	365.797
91		913.979	821.138	405.248	436.427	388.195	1091.17	983.078	825.336	501.278	682.071	1174.94	955.49	1470.39	1320.98	850.442	357.381
92		923.744	820.714	405.329	423.809	382.03	1064.38	945.022	820.319	506.727	697.488	1138.63	932.834	1426.8	1366.1	840.783	351.699
93		933.775	810.659	406.451	410.34	380.572	1039.03	922.503	809.636	508.236	699.231	1089.06	921.818	1382.4	1393.99	828.763	345.196
94		943.993	802.79	406.994	402.108	376.712	996.969	892.632	800.952	510.312	707.343	1054.33	894.617	1330.24	1431.51	815.962	339.376
95		953.759	767.664	402.63	390.566	376.203	970.952	866.343	787.535	497.14	681.951	1003.82	880.347	1296.47	1435.72	796.719	334.677
96		963.883	720.507	390.233	386.361	374.773	942.801	837.612	769.339	474.78	662.594	969.64	861.88	1264.22	1447.06	777.061	333.352
97		973.696	710.54	393.011	379.352	370.804	911.998	813.554	759.918	467.206	656.745	932.958	846.223	1225.61	1486.83	765.75	333.897
98		983.727	675.649	385.768	374.247	372.231	881.885	789.484	754.692	460.407	643.013	889.35	830.221	1190.57	1513.24	750.828	334.025
99	1000	993.82	650.091	385.097	370.082	372.319	856.23	774.523	744.364	457.253	648.595	863.76	816.931	1153.35	1535.15	740.595	333.346
