# Supplementary material for: Mechanism of endothelial nitric oxide synthase phosphorylation and activation by tentacle extract from the jellyfish Cyanea capillata
Source: PeerJ. 2017 Apr 11;5:e3172. doi: 10.7717/peerj.3172 (PMC5390764; doi:10.7717/peerj.3172)
Supplement: Data S1 [file peerj-05-3172-s001.zip › raw data/Fig.5/C.nife-TE.xls]

## Sheet: nife+TE-2_================
nife+TE-2_01.oif
Series		Color
Ch1 Region1 (Intensity Average)		RGB:255,0,0
Ch1 Region2 (Intensity Average)		RGB:255,0,0
Ch1 Region3 (Intensity Average)		RGB:0,255,0
Ch1 Region4 (Intensity Average)		RGB:0,255,0
Ch1 Region5 (Intensity Average)		RGB:0,255,255
Ch1 Region6 (Intensity Average)		RGB:0,255,255
Ch1 Region7 (Intensity Average)		RGB:255,153,0
Ch1 Region8 (Intensity Average)		RGB:255,153,0
Ch1 Region9 (Intensity Average)		RGB:255,153,102
Ch1 Region10 (Intensity Average)		RGB:255,153,102
Ch1 Region11 (Intensity Average)		RGB:255,153,204
Ch1 Region12 (Intensity Average)		RGB:255,153,204
Ch1 Region13 (Intensity Average)		RGB:255,204,51
Ch1 Region14 (Intensity Average)		RGB:255,204,51
Ch1 Region15 (Intensity Average)		RGB:0,204,51
Ch1 Region16 (Intensity Average)		RGB:0,204,51
Ch1 Region17 (Intensity Average)		RGB:255,204,255
Ch1 Region18 (Intensity Average)		RGB:255,204,255
Ch1 Region19 (Intensity Average)		RGB:255,255,51
Ch1 Region20 (Intensity Average)		RGB:255,255,51
Ch1 Region21 (Intensity Average)		RGB:255,255,153
Ch1 Region22 (Intensity Average)		RGB:255,255,153
Ch1 Region23 (Intensity Average)		RGB:255,255,255
Ch1 Region24 (Intensity Average)		RGB:255,255,255
Ch1 Region25 (Intensity Average)		RGB:204,153,0
Ch1 Region26 (Intensity Average)		RGB:204,153,0
Ch1 Region27 (Intensity Average)		RGB:204,153,102
Ch1 Region28 (Intensity Average)		RGB:204,153,102
Ch1 Region29 (Intensity Average)		RGB:204,153,204
Ch1 Region30 (Intensity Average)		RGB:204,153,204
Ch1 Region31 (Intensity Average)		RGB:204,204,51
Ch1 Region32 (Intensity Average)		RGB:204,204,51
Ch1 Region33 (Intensity Average)		RGB:204,204,153
Ch1 Region34 (Intensity Average)		RGB:204,204,153
No		Time :0.000000 to 993.883000 (s)	Ch1 Region1 (Intensity Average)	Ch1 Region3 (Intensity Average)	Ch1 Region4 (Intensity Average)	Ch1 Region5 (Intensity Average)	Ch1 Region7 (Intensity Average)	Ch1 Region8 (Intensity Average)	Ch1 Region10 (Intensity Average)	Ch1 Region13 (Intensity Average)	Ch1 Region15 (Intensity Average)	Ch1 Region17 (Intensity Average)	Ch1 Region31 (Intensity Average)	Intensity Average
0	0	0	747.139	738.388	743.77	738.298	736.7	756.357	744.068	746.796	747.636	743.934	754.274	745.215	6.24733
1		10.016	769.382	772.936	780.128	770.653	772.354	794.728	781.859	774.393	777.942	775.411	784.569	777.669	7.39367
2		20.015	783.965	810.878	818.46	802.013	808.696	834.244	822.6	796.977	801.683	816.397	808.802	809.52	13.5675
3		30.031	793.403	837.639	847.034	828.555	843.053	850.05	862.039	810.043	806.902	840.386	823.47	831.143	20.8727
4		43.384	810.371	845.094	863.759	849.927	867.269	886.434	886.201	827.268	822.784	855.44	833.78	849.848	25.0396
5		53.041	1090.13	1041.21	1037.5	853.991	881.107	905.18	886.805	853.775	844.679	862.231	851.664	918.933	90.932
6		63.025	3458.28	3114.61	3219.54	2487.09	2754.96	2829.12	2998.86	2837.35	2773.52	2282.52	2869.39	2875.02	325.798
7		73.446	3546.52	3216.99	3342.65	3206.32	3202.13	3618.65	3682.49	3545.17	3297.74	3179.6	3374.68	3383	184.415
8		83.289	3289.67	3037.85	3160.89	3164.92	2999.75	3404.74	3474.64	3360.62	3120.69	3205.65	3196.26	3219.61	149.145
9		93.289	3215.05	3028.88	3149.12	3165.64	2998.93	3336.97	3406.3	3338.89	3126.99	3158.47	3250.08	3197.76	127.993
10		103.429	3094.92	2980.55	3097.05	3142.74	2973.17	3274.84	3337.23	3283.83	3077.47	3105.61	3205.58	3143	120.087
11		113.351	2994.27	2958.44	3063.92	3129.42	2969.98	3250.82	3294.52	3260.68	3075.83	3110.33	3202.8	3119.18	119.962
12		123.413	2995.21	2929.51	3043.92	3131.98	2975.73	3275.19	3283.79	3243.7	3057.54	3129.93	3200.83	3115.21	124.539
13		133.381	2874.16	2878.74	2982.53	3124.89	2982.06	3287.44	3224	3205.2	3011.75	3162.74	3167.1	3081.87	142.294
14		143.412	2757.6	2996.87	3000.58	3061.59	2998.7	3017.2	3007.7	3031.37	3009.47	3023.9	3014.91	2992.72	80.1253
15		153.88	2744.27	2708.44	2813.92	2879.42	2719.98	3000.82	3044.52	3010.68	2825.83	2860.33	2952.8	2869.18	119.962
16		163.677	2694.27	2658.44	2763.92	2829.42	2669.98	2950.82	2994.52	2960.68	2775.83	2810.33	2902.8	2819.18	119.962
17		173.551	2930.13	2881.21	2877.5	2693.99	2721.11	2745.18	2726.81	2693.77	2684.68	2702.23	2691.66	2758.93	90.932
18		183.426	2653.4	2697.64	2707.03	2688.55	2703.05	2710.05	2722.04	2670.04	2666.9	2700.39	2683.47	2691.14	20.8727
19		193.395	2595.21	2596.87	2600.58	2661.59	2598.7	2617.2	2607.7	2631.37	2609.47	2623.9	2614.91	2614.32	19.4813
20	200	203.41	2545.21	2546.87	2550.58	2611.59	2548.7	2567.2	2557.7	2581.37	2559.47	2573.9	2564.91	2564.32	19.4813
21		213.441	2488.77	2491.09	2494.21	2504.94	2488.36	2497.33	2496.68	2527.34	2502.49	2496.21	2483.71	2497.38	11.7233
22		223.378	2445.21	2446.87	2450.58	2511.59	2448.7	2467.2	2457.7	2481.37	2459.47	2473.9	2464.91	2464.32	19.4813
23		233.378	2345.32	2345.75	2350.12	2392.91	2347.73	2361.53	2356.74	2383.04	2359.11	2363.87	2355.05	2360.11	15.2786
24		243.378	2293.73	2295.04	2297.23	2327.56	2293.83	2304.87	2302.91	2327.98	2303.73	2304.76	2295.44	2304.28	12.4095
25		253.377	2245.32	2245.75	2250.12	2292.91	2247.73	2261.53	2256.74	2283.04	2259.11	2263.87	2255.05	2260.11	15.2786
26		263.377	2145.21	2146.87	2150.58	2211.59	2148.7	2167.2	2157.7	2181.37	2159.47	2173.9	2164.91	2164.32	19.4813
27		273.47	1914.27	1878.44	1983.92	2049.42	1969.98	2080.82	2204.52	2170.68	2075.83	2020.33	2182.8	2048.27	108.245
28		283.47	1894.27	1858.44	1963.92	2029.42	1869.98	2050.82	2194.52	2160.68	2000.3	2010.33	2102.8	2012.32	112.044
29		293.391	1988.86	1989.88	1991.97	2000.33	1987.13	1994.19	1995.71	2025.11	1975.83	1992.7	1981.04	1992.98	12.6258
30		303.391	1945.21	1946.87	1950.58	2011.59	1948.7	1967.2	1957.7	1981.37	1959.47	1973.9	1964.91	1964.32	19.4813
31		313.36	1895.21	1896.87	1900.58	1961.59	1898.7	1917.2	1907.7	1931.37	1909.47	1923.9	1914.91	1914.32	19.4813
32		323.406	1845.32	1845.75	1850.12	1892.91	1847.73	1861.53	1856.74	1883.04	1859.11	1863.87	1855.05	1860.11	15.2786
33		333.343	1793.73	1795.04	1797.23	1827.56	1793.83	1804.87	1802.91	1827.98	1803.73	1804.76	1795.44	1804.28	12.4095
34		343.421	1738.77	1741.09	1744.21	1754.94	1738.36	1747.33	1746.68	1777.34	1752.49	1746.21	1733.71	1747.38	11.7233
35		353.389	1688.77	1691.09	1694.21	1704.94	1688.36	1697.33	1696.68	1727.34	1702.49	1696.21	1683.71	1697.38	11.7233
36		363.389	1638.86	1639.88	1641.97	1650.33	1637.13	1644.19	1645.71	1675.11	1650.3	1642.7	1631.04	1645.2	11.3977
37		373.389	1588.77	1591.09	1594.21	1604.94	1588.36	1597.33	1596.68	1627.34	1602.49	1596.21	1583.71	1597.38	11.7233
38		383.357	1538.86	1539.88	1541.97	1550.33	1537.13	1544.19	1545.71	1575.11	1550.3	1542.7	1531.04	1545.2	11.3977
39		393.404	1119.52	1289.76	1421.58	1632.26	1469.84	1786.26	1654.23	1645.14	1439.16	1678.38	1625.88	1523.82	196.326
40	400	403.435	1025.09	1217.15	1338.2	1622.83	1437.53	1761.08	1539.72	1580.68	1358.32	1654.51	1584.29	1465.4	215.602
41		413.372	956.843	1138.42	1264.98	1616.09	1405.88	1722.26	1442.37	1515.86	1282.91	1646.99	1543.52	1412.37	232.91
42		423.481	893.632	1051.95	1171.49	1579.06	1330.83	1644.01	1322.93	1416.21	1196.06	1575.2	1473.91	1332.3	236.577
43		433.387	852.411	993.088	1110.33	1567.81	1294.43	1591.7	1234.99	1327.92	1130.32	1529.24	1426.44	1278.06	241.742
44		443.418	819.691	934.376	1035.4	1539.55	1233.3	1510.11	1125.09	1234.28	1056.86	1447.89	1357.64	1208.56	238.25
45		453.402	796.438	888.477	974.54	1503.94	1164.5	1438.53	1050.16	1153.58	998.548	1385.1	1287.58	1149.22	232.385
46		463.401	776.891	841.931	917.676	1451.3	1083.26	1320.2	974.672	1077	939.373	1267.28	1221.92	1079.23	213.672
47		473.37	768.885	824.074	882.208	1437.31	1039.44	1264.28	934.104	1023.41	907.141	1234.64	1165.51	1043.73	208.759
48		483.385	760.616	797.866	846.674	1375.85	979	1181.81	891.669	960.505	867.582	1156.68	1101.56	992.71	190.142
49		493.354	755.592	784.196	819.599	1306.35	930.168	1098.55	853.917	916.842	841.759	1090.09	1043.25	949.12	167.958
50		503.416	753.989	773.859	798.94	1220.47	881.687	1029.71	824.162	883.368	818.018	1019.26	989.126	908.417	141.93
51		513.431	752.637	770.906	787.456	1156.31	847.91	965.893	805.81	854.641	805.141	971.158	944.589	878.404	120.683
52		523.431	752.029	762.478	778.26	1084.52	819.703	920.016	791.597	835.072	789.863	929.668	903.62	851.53	99.836
53		533.446	751.205	757.71	769.085	1019.45	794.928	873.998	781.114	817.626	780.26	887.908	866.826	827.283	79.9052
54		543.414	749.189	757.759	764.519	963.532	781.082	842.152	772.062	806.176	773.758	857.558	836.935	809.52	62.9998
55		553.445	748.918	754.31	760.367	913.236	770.306	813.129	765.339	795.505	769.863	828.273	812.336	793.78	47.7493
56		563.414	747.562	750.257	757.077	874.13	762.546	792.785	760.994	793.752	764.357	803.567	795.995	782.093	36.5363
57		573.46	747.784	746.612	754.464	837.935	755.75	777.936	759.373	785.906	760.649	787.048	777.537	771.909	26.3132
58		583.46	730.152	731.997	729.432	725.154	730.674	728.431	730.001	766.351	747.169	731.375	711.262	732.909	13.8089
59		593.522	726.79	730.173	728.899	723.999	729.94	727.764	729.498	766.123	748.038	732.234	711.507	732.27	14.0476
60	600	603.459	727.522	730.518	729.619	724.398	729.818	729.27	728.447	765.733	745.159	732.72	711.644	732.259	13.5491
61		613.474	728.749	731.181	728.99	724.676	730.6	728.101	728.422	764.609	745.937	732.691	710.815	732.252	13.454
62		623.474	725.651	730.677	728.593	723.742	729.897	726.951	727.835	763.15	745.974	731.263	709.967	731.246	13.4703
63		633.489	726.509	731.145	728.515	723.53	729.409	727.828	727.808	762.75	746.458	733.743	708.005	731.427	13.7342
64		643.458	726.238	729.446	729.029	723.065	729.22	726.734	727.59	761.403	745.016	732.243	709.9	730.899	13.0092
65		653.457	726.565	728.866	728.567	724.049	730.408	725.64	726.657	764.325	746.17	733.832	707.104	731.107	14.3039
66		663.457	725.118	731.859	728.636	723.828	729.871	726.789	727.915	764.187	746.66	733.783	708.016	731.515	14.1442
67		673.472	727.443	730.747	728.439	723.68	729.679	725.384	728.336	763.888	745.513	730.681	709.791	731.235	13.6191
68		683.534	726.293	731.98	727.208	724.001	730.26	727.909	724.51	763.615	747.186	734.404	707.671	731.367	14.2084
69		693.472	727.211	730.87	728.44	725.391	727.797	725.488	726.554	766.374	745.811	732.902	709.106	731.45	14.3674
70		703.471	728.928	730.945	728.988	724.523	729.954	725.082	727.889	769.112	746.381	729.992	708.624	731.856	15.0958
71		713.471	724.237	729.942	728.75	724.227	729.703	726.483	726.477	762.517	746.703	733.984	706.297	730.847	14.139
72		723.471	729.426	731.519	728.755	724.341	728.578	724.556	727.582	768.293	746.678	728.47	708.213	731.492	15.069
73		733.501	725.066	731.387	727.461	723.232	730.416	726.723	726.718	764.06	747.884	737.086	706.506	731.503	14.6883
74		743.439	724.058	731.131	728.232	724.064	729.536	724.268	728.092	764.161	746.212	732.242	706.174	730.743	14.5193
75		753.563	728.566	731.579	728.484	723.913	729.136	724.002	727.514	768.227	747.176	729.496	708.128	731.475	15.1586
76		763.469	725.566	732.375	729.527	725.291	729.435	725.487	725.654	765.959	748.429	733.73	708.518	731.815	14.6936
77		773.5	727.859	733.501	729.748	725.688	729.866	724.617	730.155	768.667	748.069	732.589	710.566	732.848	14.7694
78		783.531	723.85	732.784	728.882	724.223	729.537	726.814	724.886	765.979	749.416	734.919	708.552	731.804	14.9552
79		793.531	727.264	732.433	728.62	723.882	730.444	725.881	724.473	766.342	749.178	734.773	709.274	732.051	14.8157
80	800	803.562	727.373	731.642	727.601	724.472	729.807	726.06	726.126	766.817	748.298	733.864	708.096	731.832	14.9151
81		813.53	726.806	732.846	726.887	725.076	731.154	725.561	727.415	763.201	746.802	737.176	708.189	731.919	13.9687
82		823.498	727.27	733.285	727.56	723.532	729.031	725.527	726.068	765.094	749.272	733.304	709.304	731.75	14.5291
83		833.779	726.408	732.585	727.17	723.882	729.322	725.693	725.539	762.882	750.47	735.741	708.695	731.672	14.3538
84		843.56	725.851	730.137	726.86	723.541	729.049	725.963	725.413	761.971	748.429	733.809	708.192	730.838	13.9684
85		853.529	727.202	730.849	726.366	724.078	728.039	724.436	725.247	762.324	746.445	732.103	708.523	730.51	13.7561
86		863.622	726.702	731.91	726.272	722.883	730.6	725.998	725.868	760.026	748.37	735.015	706.823	730.952	13.7983
87		873.59	727.25	731.957	726.333	722.077	726.77	724.266	724.667	760.497	748.492	733.435	707.554	730.3	13.9499
88		883.777	728.379	731.507	724.798	723.402	728.422	724.431	724.627	759.972	748.45	733.35	708.302	730.513	13.6226
89		893.871	726.731	728.863	724.726	722.148	728.468	725.394	724.376	756	748.517	734.45	707.063	729.703	13.1167
90		903.87	725.336	731.119	724.946	720.366	727.823	725.213	723.171	757.201	749.134	734.839	706.28	729.584	13.8051
91		913.885	726.488	731.452	725.485	721.805	728.99	724.335	724.493	758.632	746.592	731.771	707.493	729.776	13.3028
92		923.885	727.805	731.283	724.447	720.952	727.314	722.553	722.948	756.776	745.497	733.157	707.432	729.106	13.0352
93		933.885	725.624	728.977	726.043	720.343	726.038	722.068	723.487	758.563	746.168	729.779	708.51	728.691	13.3056
94		943.869	725.12	728.898	723.681	719.522	726.316	722.799	722.889	754.936	746.204	732.521	706.416	728.118	13.0335
95		953.868	726.792	728.874	723.075	720.735	726.148	721.318	723.527	757.066	745.178	727.231	706.787	727.885	13.1822
96		963.931	723.523	729.169	722.687	720.088	727.574	726.211	721.845	753.313	749.765	736.879	705.437	728.772	13.599
97		973.868	725.683	729.424	723.862	719.623	725.579	721.34	721.969	756.198	746.063	732.36	705.365	727.951	13.5425
98		983.899	725.232	729.132	720.329	719.295	723.93	720.653	723.037	754.808	743.059	729.441	707.469	726.944	12.6314
99	1000	993.883	725.898	726.578	722.102	718	726.187	722.681	720.897	752.19	745.011	732.552	704.472	726.961	12.8848
