# Supplementary material for: Mechanism of endothelial nitric oxide synthase phosphorylation and activation by tentacle extract from the jellyfish Cyanea capillata
Source: PeerJ. 2017 Apr 11;5:e3172. doi: 10.7717/peerj.3172 (PMC5390764; doi:10.7717/peerj.3172)
Supplement: Data S1 [file peerj-05-3172-s001.zip › raw data/Fig.5/D.wu-Ca.xlsx]

## Sheet: wuCa-TE(40ul original)=========
wuCa-TE(40ul original)_01.oif
Event Markers
Time (s)		Label
58.251		Output 00
Series		Color
Ch1 Region1 (Intensity Average)		RGB:255,0,0
Ch1 Region2 (Intensity Average)		RGB:255,0,0
Ch1 Region3 (Intensity Average)		RGB:0,255,0
Ch1 Region4 (Intensity Average)		RGB:0,255,0
Ch1 Region5 (Intensity Average)		RGB:0,255,255
Ch1 Region6 (Intensity Average)		RGB:0,255,255
Ch1 Region7 (Intensity Average)		RGB:255,153,0
Ch1 Region8 (Intensity Average)		RGB:255,153,0
Ch1 Region9 (Intensity Average)		RGB:255,153,102
Ch1 Region10 (Intensity Average)		RGB:255,153,102
Ch1 Region11 (Intensity Average)		RGB:255,153,204
Ch1 Region12 (Intensity Average)		RGB:255,153,204
Ch1 Region13 (Intensity Average)		RGB:255,204,51
Ch1 Region14 (Intensity Average)		RGB:255,204,51
Ch1 Region15 (Intensity Average)		RGB:0,204,51
Ch1 Region16 (Intensity Average)		RGB:0,204,51
Ch1 Region17 (Intensity Average)		RGB:255,204,255
Ch1 Region18 (Intensity Average)		RGB:255,204,255
Ch1 Region19 (Intensity Average)		RGB:255,255,51
Ch1 Region20 (Intensity Average)		RGB:255,255,51
Ch1 Region21 (Intensity Average)		RGB:255,255,153
Ch1 Region22 (Intensity Average)		RGB:255,255,153
Ch1 Region23 (Intensity Average)		RGB:255,255,255
Ch1 Region24 (Intensity Average)		RGB:255,255,255
No		Time :0.000000 to 993.773000 (s)	Ch1 Region4 (Intensity Average)	Ch1 Region5 (Intensity Average)	Ch1 Region7 (Intensity Average)	Ch1 Region8 (Intensity Average)	Ch1 Region9 (Intensity Average)	Ch1 Region11 (Intensity Average)	Ch1 Region14 (Intensity Average)	Ch1 Region24 (Intensity Average)	Intensity Average
0	0	0	610.996	565.962	645.337	658.347	715.66	476.198	500.551	588.608	595.207	80.4272
1		13.306	593.062	554.759	658.982	641.738	723.234	476.162	483.22	571.121	587.785	85.4536
2		23.072	594.372	556.757	683.285	647.199	742.031	486.168	484.556	567.39	595.22	91.3427
3		33.399	603.545	559.003	672.051	652.662	713.292	480.719	498.143	577.108	594.565	82.2744
4		43.305	596.611	562.138	671.51	652.515	734.671	476.985	497.043	584.463	596.992	87.3045
5		53.087	626.269	578.162	690.268	687.557	750.736	503.592	498.961	681.974	627.19	92.591
6		63.305	697.464	608.759	759.66	697.448	810.175	507.25	536.812	700.197	664.721	105.466
7		73.304	651.372	562.981	652.273	658.304	666.819	476.138	504.22	558.011	591.265	75.8518
8		83.289	645.404	544.622	612.082	647.049	642.89	468.682	499.157	495.978	569.483	75.698
9		93.304	661.265	567.916	573.014	703.901	656.845	926.82	1613.72	513.857	777.168	360.614
10		103.303	717.759	721.824	566.436	1070.19	683.194	1959.67	1298	550.851	945.991	483.808
11		113.303	1031.68	1411.75	742.922	2116.94	942.189	2588.69	1199.28	831.351	1358.1	660.49
12		123.303	2071.46	2141.88	1810.51	2978.38	2440.82	2860.37	1730.37	1849.97	2235.47	478.772
13		133.302	2417.7	2488.69	1915.35	3184.08	2994.11	2856.14	2306.76	2137.21	2537.5	438.402
14		143.302	2739.79	2680.26	2258.92	3177.71	3279.64	2834.15	2522.61	2319.94	2726.63	368.192
15		153.302	2837.29	2692.1	2621.08	3126.46	3384.82	2787.68	2548.1	2453.93	2806.43	310.916
16		163.301	2837.16	2659.98	2751.07	3132.09	3334.68	2778.23	2492.56	2504.72	2811.31	292.943
17		173.301	2868.19	2682.06	2798.08	3118.64	3371.77	2742.42	2429.2	2573.86	2823.03	301.121
18		183.301	2773.81	2549.65	2693.87	3116.93	3202.64	2674.5	2344.22	2564.11	2739.97	289.7
19		193.3	2832.91	2599.66	2733.4	3116.84	3243.82	2678.79	2400.4	2536.42	2767.78	287.491
20	200	203.3	2852.34	2573.45	2734.93	3104.37	3204.43	2611.48	2382.8	2496.92	2745.09	290.771
21		213.191	2798.71	2590.29	2703.21	3080.47	3171.55	2625.7	2399.04	2484.84	2731.73	273.401
22		223.284	2827.86	2694.52	2786.49	3072.11	3312.91	2758.07	2368.85	2433.25	2781.76	309.076
23		233.315	2641.16	2569.18	2685.19	3026.91	2967.27	2724.18	2332.15	2431.42	2672.18	239.326
24		243.346	2749.1	2659.68	2845.34	3131.15	3085.35	2820.98	2342.54	2454.24	2761.05	275.823
25		253.314	2768.3	2675.6	2795.63	3287.48	2975.73	2819.78	2327.53	2496.26	2768.29	291.023
26		263.282	2786.93	2663.67	2772.27	3339.01	2962.93	2785.61	2344.31	2477.11	2766.48	302.31
27		273.313	2831.97	2697.62	2820.24	3340.02	2978.91	2771.06	2316.43	2461.73	2777.25	311.794
28		282.096	2816.84	2709.69	2821.75	3307.86	3056.88	2743.55	2245.61	2407.96	2763.77	335.208
29		293.313	2704.66	2629.38	2753.34	3268.85	2813.65	2619.37	2213.62	2495.61	2687.31	299.503
30		303.312	2683.76	2609.58	2806.98	3280.52	3110.55	2631.09	2267.14	2456.01	2730.7	331.567
31		313.296	2589.33	2473.11	2720.76	3152.82	2971.64	2450.42	2175.17	2442.03	2621.91	315.885
32		323.327	2603.26	2503.86	2739.53	3185.13	3145.14	2500.15	2172.36	2404.63	2656.76	353.252
33		333.296	2437.9	2363.94	2637.62	2963.84	2807.1	2311.84	2065	2308.06	2486.91	295.409
34		343.358	2457.57	2391.26	2744.5	3057.94	3017.62	2317.29	2057.7	2354.9	2549.85	355.129
35		353.295	2448.63	2381.23	2709.65	3036.46	3034.02	2321.32	2049.22	2351.12	2541.46	354
36		363.295	2401.81	2349.84	2646.03	2941.37	2937.5	2235.52	2024.18	2358.39	2486.83	328.36
37		373.31	2417.99	2318.03	2636.35	2903.04	2912.01	2186.56	2002.89	2309.86	2460.84	329.472
38		383.388	2394.17	2268.09	2604.71	2845.77	2894.27	2152.67	2028.66	2263.58	2431.49	318.946
39		393.278	2401.02	2304.1	2593.31	2836.32	2911.63	2134.08	2010.04	2221.21	2426.46	326.857
40	400	403.278	2360.72	2262.59	2532.03	2745.08	2806.75	2045.13	1963.27	2196.63	2364.03	309.391
41		412.217	2297.21	2203.55	2437.72	2663.78	2728.65	1969.35	1905.85	2190.69	2299.6	297.847
42		423.308	2321.49	2186.82	2419.5	2647.57	2741.75	1965.26	1906.03	2190.08	2297.31	298.278
43		433.308	2274.56	2139.81	2388.29	2556.18	2634.81	1907.82	1878.38	2169.71	2243.7	276.459
44		442.091	2314.86	2193.9	2401.99	2615.6	2726.45	1909.59	1868.86	2130.53	2270.22	307.821
45		453.307	2284.37	2235.19	2395.28	2636.04	2820.1	1874.72	1888.97	2109.4	2280.51	333.819
46		463.338	2153.56	2088.75	2253.77	2364.01	2444.31	1726	1792.37	2041.3	2108.01	254.201
47		473.338	2150.4	2057.18	2241.54	2338.5	2414.45	1713.31	1807.86	2021.95	2093.15	245.17
48		483.384	2103.9	2000.01	2199.61	2225.78	2300.36	1643.9	1754.61	1981.34	2026.19	231.06
49		493.353	2145.93	2085.21	2291.15	2310.39	2411.6	1661.49	1799.3	2031.56	2092.08	258.321
50		503.368	2141.84	2239.18	2276.65	2307.83	2399.42	1621.33	1826.86	2037.67	2106.35	265.239
51		513.305	2036.55	2166.99	2110.54	2061.02	2107.13	1471.09	1736.53	1958.63	1956.06	236.665
52		523.321	2095.5	2319.59	2218.56	2169.15	2233.64	1502.72	1798.71	2025.15	2045.38	271.029
53		533.32	2051.51	2284.98	2141.04	2072.02	2113.15	1439.7	1762.55	1978.73	1980.46	264.431
54		543.351	2011.11	2286.65	2130.26	2052.36	2097.41	1400.54	1761.65	1968.2	1963.52	272.033
55		553.273	2014.53	2341	2138.98	2061.4	2114.42	1384.16	1806.37	1960.84	1977.71	284.6
56		563.304	2009.75	2329.32	2122.25	2046.49	2108.09	1358.93	1851.97	1957.03	1972.98	284.41
57		573.397	1905.48	2233.84	2024.01	1925.02	1957.63	1276.37	1798.29	1904.11	1878.09	274.185
58		583.35	1945.87	2282.31	2062.75	1962.35	2023.44	1285.1	1853.51	1922.41	1917.22	285.924
59		593.287	1858.42	2211.24	1971.28	1873.43	1926.27	1213.22	1821.62	1900.1	1846.95	282.937
60	600	603.411	1869.24	2284.41	1991.38	1908.62	1966.58	1218.41	1872.05	1909.99	1877.58	298.327
61		613.349	1796.62	2188.14	1868.12	1762.64	1802.85	1150.01	1825.62	1834.1	1778.51	287.182
62		623.364	1823.33	2266.83	1931.83	1842.63	1910.01	1152.64	1875.13	1895.61	1837.25	309.963
63		633.442	1815.35	2224.88	1858.34	1766.18	1823.27	1111.77	1875.83	1870.27	1793.24	309.339
64		643.363	1874.69	2342.27	1952.83	1885.76	1994.43	1123.09	1922.33	1923.12	1877.32	339.887
65		653.379	1806.63	2222.44	1899.3	1777.27	1852.89	1073.72	1906.75	1884.4	1802.92	324.61
66		663.378	1749.3	2156.52	1846.22	1701.64	1777.89	1027.2	1871.19	1823.15	1744.14	320.677
67		673.316	1774.54	2201.46	1889.16	1748.66	1846.13	1023.5	1906.24	1865.79	1781.94	336.047
68		683.315	1697.46	2070.1	1797.35	1606.2	1687.47	957.068	1850.12	1780.87	1680.83	323.705
69		693.408	1734.64	2142.46	1895.19	1668.86	1771.89	959.937	1869.13	1832.25	1734.29	343.426
70		703.377	1743.34	2178.73	1949.15	1676.14	1794.76	944.026	1900.69	1852.42	1754.91	361.262
71		713.377	1612.56	1998.22	1759.38	1490.07	1584.72	862.77	1782.6	1762.46	1606.6	337.924
72		723.345	1689.03	2137.98	1908.11	1616.43	1760.11	889.022	1879.08	1864.1	1717.98	370.319
73		733.345	1630.16	2040.02	1775.92	1499.68	1626.99	852.515	1832.83	1799.18	1632.16	354.686
74		743.376	1660.76	2063.7	1767.65	1500.61	1645.84	832.857	1851.12	1829.13	1643.96	367.892
75		753.375	1666.48	2058.37	1771.96	1488.62	1650.52	816.19	1827.9	1870.24	1643.79	374.746
76		763.437	1620.78	1986.97	1672.7	1420.7	1569.78	783.927	1817.35	1829	1587.65	368.968
77		773.39	1679.1	2065.22	1732.12	1460.05	1639.47	779.838	1849.32	1895.55	1637.58	391.364
78		783.702	1637.07	1981.74	1641.43	1394.11	1545.99	750.983	1792.96	1834.43	1572.34	378.158
79		793.483	1635.3	1961.07	1637.65	1381.88	1541.48	723.614	1813.07	1866.02	1570.01	389.332
80	800	803.342	1624.48	1934.72	1628.78	1344.89	1500.5	714.573	1806.93	1865.16	1552.5	390.514
81		813.701	1658.03	1972.2	1665.56	1366.71	1555.05	706.743	1799.08	1928.33	1581.46	404.481
82		823.373	1606.12	1856.27	1585.42	1280.64	1453.56	666.949	1772.61	1892.93	1514.31	399.429
83		833.451	1661.19	1915.92	1625.37	1308.38	1493	670.058	1766.74	1936.17	1547.1	411.253
84		843.591	1679.49	1860.76	1557.29	1266.37	1458.59	647.491	1757.72	1958.94	1523.33	417.715
85		853.45	1681.53	1835.3	1533.38	1246.88	1442.99	631.02	1732.59	1964.49	1508.52	420.58
86		863.45	1704.93	1852.52	1526.45	1248.26	1456.4	624.551	1749.34	2016.61	1522.38	434.857
87		873.449	1704.87	1822.12	1513.27	1236.23	1452.08	607.145	1745.5	2040.72	1515.24	441.711
88		883.418	1761.25	1800.69	1514.14	1208.02	1426.46	594.759	1703.48	2047.39	1507.02	448.749
89		893.823	1721.63	1717.46	1465.1	1152.7	1361.81	570.866	1671.07	2000.63	1457.66	441.78
90		903.823	1770.06	1742.12	1504.63	1150.55	1382.64	569.119	1706.04	2056.98	1485.27	460.581
91		913.744	1816.8	1716.52	1503.46	1135.7	1364.57	553.085	1673.73	2045.99	1476.23	465.791
92		923.588	1780.78	1653.82	1446.02	1082.79	1306.33	535.284	1588.77	2023.89	1427.21	460.993
93		933.775	1857.94	1706.59	1510.42	1115.08	1363.93	533.51	1617.93	2064.52	1471.24	477.742
94		943.587	1833.18	1611.17	1466.68	1058.65	1289.9	512.044	1584.31	2021.99	1422.24	473.689
95		953.805	1830.84	1588.9	1446.02	1039.9	1279.21	503.551	1521.69	2022.73	1404.11	474.158
96		963.805	1901.49	1652.57	1495.81	1070.26	1321.75	505.939	1572.97	2076.47	1449.66	493.742
97		973.711	1859.99	1563.05	1466.44	1016.27	1274.01	488.219	1548.06	2058.46	1409.31	491.623
98		983.789	1870.43	1556.69	1451.69	999.951	1258.66	481.413	1535.76	2034.14	1398.59	491.774
99	1000	993.773	1802.07	1454.37	1376.03	942.644	1184.36	458.628	1471.36	1981.07	1333.82	480.289
