# Supplementary material for: Mechanism of endothelial nitric oxide synthase phosphorylation and activation by tentacle extract from the jellyfish Cyanea capillata
Source: PeerJ. 2017 Apr 11;5:e3172. doi: 10.7717/peerj.3172 (PMC5390764; doi:10.7717/peerj.3172)
Supplement: Data S1 [file peerj-05-3172-s001.zip › raw data/Fig.5/E.H89.xls]

## Sheet: WU+pro+TE_09112015142628
WU+pro+TE.oif
Event Markers
Time (s)		Label
50.872		Output 00
Series		Color
Ch1 Region1 (Intensity Average)		RGB:255,0,0
Ch2 Region1 (Intensity Average)		RGB:255,0,0
Ch1 Region2 (Intensity Average)		RGB:0,255,0
Ch2 Region2 (Intensity Average)		RGB:0,255,0
Ch1 Region3 (Intensity Average)		RGB:0,255,255
Ch2 Region3 (Intensity Average)		RGB:0,255,255
Ch1 Region4 (Intensity Average)		RGB:255,153,0
Ch2 Region4 (Intensity Average)		RGB:255,153,0
Ch1 Region5 (Intensity Average)		RGB:255,153,102
Ch2 Region5 (Intensity Average)		RGB:255,153,102
Ch1 Region6 (Intensity Average)		RGB:255,153,204
Ch2 Region6 (Intensity Average)		RGB:255,153,204
Ch1 Region7 (Intensity Average)		RGB:255,204,51
Ch2 Region7 (Intensity Average)		RGB:255,204,51
Ch1 Region8 (Intensity Average)		RGB:0,204,51
Ch2 Region8 (Intensity Average)		RGB:0,204,51
Ch1 Region9 (Intensity Average)		RGB:255,204,255
Ch2 Region9 (Intensity Average)		RGB:255,204,255
Ch1 Region10 (Intensity Average)		RGB:255,255,51
Ch2 Region10 (Intensity Average)		RGB:255,255,51
Ch1 Region11 (Intensity Average)		RGB:255,255,153
Ch2 Region11 (Intensity Average)		RGB:255,255,153
Ch1 Region12 (Intensity Average)		RGB:255,255,255
Ch2 Region12 (Intensity Average)		RGB:255,255,255
Ch1 Region13 (Intensity Average)		RGB:204,153,0
Ch2 Region13 (Intensity Average)		RGB:204,153,0
Ch1 Region14 (Intensity Average)		RGB:204,153,102
Ch2 Region14 (Intensity Average)		RGB:204,153,102
Ch1 Region15 (Intensity Average)		RGB:204,153,204
Ch2 Region15 (Intensity Average)		RGB:204,153,204
Ch1 Region16 (Intensity Average)		RGB:204,204,51
Ch2 Region16 (Intensity Average)		RGB:204,204,51
Ch1 Region17 (Intensity Average)		RGB:204,204,153
Ch2 Region17 (Intensity Average)		RGB:204,204,153
Ch1 Region18 (Intensity Average)		RGB:204,204,255
Ch2 Region18 (Intensity Average)		RGB:204,204,255
Ch1 Region19 (Intensity Average)		RGB:204,255,0
Ch2 Region19 (Intensity Average)		RGB:204,255,0
Ch1 Region20 (Intensity Average)		RGB:204,255,102
Ch2 Region20 (Intensity Average)		RGB:204,255,102
Ch1 Region21 (Intensity Average)		RGB:204,255,204
Ch2 Region21 (Intensity Average)		RGB:204,255,204
No		Time :0.000000 to 993.805000 (s)	Ch1 Region1 (Intensity Average)	Ch1 Region2 (Intensity Average)	Ch1 Region3 (Intensity Average)	Ch1 Region4 (Intensity Average)	Ch1 Region5 (Intensity Average)	Ch1 Region6 (Intensity Average)	Ch1 Region14 (Intensity Average)	Ch1 Region15 (Intensity Average)	Ch1 Region18 (Intensity Average)	Ch1 Region20 (Intensity Average)	Average
0	0	0	735.762	667.722	561.856	573.398	759.848	687.717	639.762	949.534	663.84	859.72	709.916	121.516
1		13.354	744.157	683.504	562.808	573.064	758.808	695.39	629.174	907.581	671.82	837.658	706.396	109.583
2		23.322	733.38	666.63	559.608	574.356	771.254	685.691	630.591	917.628	673.953	831.57	704.466	112.039
3		33.26	736.147	665.35	561.5	573.509	774.714	679.295	642.927	916.99	678.262	855.638	708.433	114.517
4		43.275	741.965	662.503	547.492	564.859	764.732	679.637	628.807	892.953	684.439	841.458	700.884	111.474
5		53.306	737.428	651.196	538.611	587.111	764.792	697.937	658.012	967.598	727.595	833.541	716.382	122.953
6		63.586	830.558	712.37	569.583	597.951	812.623	719.092	685.766	1003.5	743.467	868.103	754.302	129.378
7		73.43	788.665	851.348	712.9	585.622	798.901	716.335	666.066	2455.9	740.834	860.342	917.691	546.898
8		83.398	787.227	914.111	876.714	570.87	791.714	712.645	648.802	3583.12	731.684	851.79	1046.87	897.268
9		93.304	769.647	750.951	886.289	569.762	795.733	745.892	707.447	4088.09	720.539	855.111	1088.95	1057.32
10		103.647	927.736	706.567	737.7	652.539	1063.36	1703.98	2438.43	4084.85	957.437	1230.03	1450.26	1074.62
11		113.319	2449.56	2287.85	2580.55	1725.66	2552.2	2371.31	2605.68	4081.93	2383.28	3564.45	2660.25	673.009
12		123.569	3158.75	2653.72	2471.01	2350.4	3600.74	2873.2	2782.08	4081.93	3092.23	3884.41	3094.85	590.92
13		133.662	3332.36	2359.48	2980.22	2848.83	3734.47	3160.44	3137.35	4076.44	3631.79	3966.51	3322.79	535.218
14		143.35	3356.87	2577.82	3205.1	3111.19	3765.15	3291.09	3401.67	4060.98	3724.07	3955.42	3444.94	444.055
15		153.318	3416.14	2868.79	3490.24	3053.5	3696.32	3182.85	3462.13	3968.61	3541.48	3870.7	3455.08	347.055
16		163.458	3388.25	2764.84	3421.86	3037.74	3683.49	3169.58	3553.77	3989.34	3551.47	3865.61	3442.6	374.359
17		173.583	3339.57	2722.7	3359.58	3044.75	3687.8	3198.38	3481.56	3971.41	3556.16	3829.94	3419.19	373.037
18		183.27	3326.66	3124.35	3380.51	3076.24	3664.05	3185.78	3432.81	3922.17	3535.63	3770.83	3441.9	281.714
19		193.395	3272.8	3122.15	3324.38	3057.96	3634.01	3143.92	3448.88	3895.34	3504	3735.99	3413.94	280.065
20	200	203.472	3173.75	3244.52	3338.47	3015.76	3534.28	3028.27	3304.17	3635.23	3411.97	3643.31	3332.97	226.553
21		213.316	3147.11	3172.18	3320.49	2988.34	3520.15	3009.46	3416.93	3553.82	3349.43	3642.72	3312.06	227.716
22		223.597	3107.97	3325.7	3288.38	2939.48	3429.94	2904.99	3297.24	3210.05	3270.26	3555.17	3232.92	202.663
23		233.565	3044.67	3299.16	3232.39	2862.87	3339.46	2854.1	3254.13	2951.6	3160.62	3470.48	3146.95	210.545
24		243.471	2954.9	3247.24	3127.98	2769.6	3193.79	2786.03	3116.03	2622.87	3017.03	3389.09	3022.46	239.973
25		253.346	2921.82	3277.51	3113.11	2756.74	3188.63	2789.57	3131.23	2431.11	2972.21	3285.04	2986.7	269.992
26		263.33	2779.81	3266.96	2994.67	2661.41	3116.87	2715.55	3035.24	2142.85	2905.1	3148.17	2876.66	323.827
27		273.579	2655.47	3216.77	2942.99	2617.27	3098.28	2713.94	3064.36	1967.38	2832.55	3024.72	2813.37	358.658
28		283.657	2540.27	3214.06	2886.46	2570.85	3049.19	2668.05	2987.42	1733.17	2773.8	2893.68	2731.69	410.21
29		293.376	2409.84	3153.42	2847.76	2524.12	3052.95	2610.82	3016.58	1581.82	2786.49	2801.91	2678.57	452.02
30		303.687	2264.19	3102.35	2766.41	2474.63	2942.92	2528.82	2902.69	1353.83	2711.01	2621.53	2566.84	491.883
31		313.562	2157.76	2974.11	2824.58	2551.03	3075.37	2597.35	3050.74	1268.74	2679.74	2587.93	2576.73	536.539
32		323.359	2002.79	3057.23	2745.51	2459.54	2852.06	2394.39	2896.81	1077.58	2551.64	2363.84	2440.14	569.684
33		333.671	1908.48	3034.42	2755.4	2483.65	2886.57	2361.14	2888.42	968.206	2516.7	2242.89	2404.59	609.401
34		343.655	1762.29	3014.39	2680.61	2388.1	2749.96	2193.34	2849.85	861.01	2387.72	2067.78	2295.5	632.49
35		353.561	1630.12	2941.61	2609.29	2304.42	2598.88	2016.78	2656.04	750.125	2249.11	1866.89	2162.33	637.282
36		363.654	1520.02	2907.86	2560.95	2265.65	2474.04	1907.87	2623.46	627.486	2108.44	1746.25	2074.2	663.878
37		373.685	1445.78	2913.31	2551.55	2279.95	2422.89	1867.92	2601.43	571.936	2029.05	1630.82	2031.46	687.062
38		383.7	1381.32	2902.31	2482.21	2249.39	2342.6	1775.2	2497.16	516.372	1908.31	1504.4	1955.93	694.621
39		393.357	1243.97	2768.31	2342.23	2096.91	2106.99	1559.52	2361.94	470.193	1761.07	1343.57	1805.47	672.866
40	400	403.668	1196.04	2793.02	2298	2079.67	2019.8	1520.27	2248.14	427.223	1651.49	1261.23	1749.49	681.158
41		413.465	1142.96	2755.92	2256.54	2018.97	1957.35	1438.46	2212.92	405.098	1568.66	1205.13	1696.2	680.95
42		423.59	1107.59	2768.63	2213.54	2017.16	1911.38	1422.04	2168.11	385.098	1495.87	1135.3	1662.47	689.102
43		433.683	1033.98	2700.66	2108.52	1901.78	1738.64	1298.11	1994.37	358.672	1376.33	1032.67	1554.37	669.937
44		443.558	986.613	2708.06	1992.35	1817.85	1652.28	1211.03	1867.83	342.017	1284.75	973.876	1483.67	664.146
45		453.573	935.462	2696.44	1890.81	1749.63	1544	1143.38	1786.25	331.189	1214.95	902.349	1419.45	659.624
46		463.666	883.235	2697.56	1801.07	1649.78	1438.3	1067.88	1718.33	321.814	1141.31	831.707	1355.1	659.904
47		473.666	859.435	2715.78	1745.63	1612.73	1405	1050.62	1621.04	318.936	1081.18	820.912	1323.13	658.765
48		483.666	814.16	2709.37	1652.96	1515.73	1289.6	986.507	1524.53	312.473	1003.77	754.279	1256.34	656.928
49		493.665	779.149	2706.78	1559.91	1433.06	1215.79	935.223	1422.14	309.47	942.256	721.349	1202.51	653.162
50		503.665	752.352	2699.46	1498.41	1408.84	1188.95	924.302	1359.7	303.875	888.411	709.992	1173.43	651.174
51		513.758	710.578	2662.18	1404.15	1319.97	1090.75	853.835	1255.1	298.584	831.392	653.503	1108.01	643.846
52		523.68	688.415	2653.31	1323.05	1269.51	1033.18	820.427	1184.97	297.652	790.088	629.748	1069.04	641.341
53		533.68	644.201	2556.69	1233.95	1180.29	943.519	752.96	1069.67	295.841	733.726	596.119	1000.7	617.886
54		543.679	621.423	2507.63	1160.19	1106.93	882.169	706.833	948.733	291.777	694.006	564.694	948.438	606.807
55		553.71	596.888	2489.02	1094.66	1053.04	852.146	676.789	917.135	292.26	654.516	554.594	918.105	603.343
56		563.663	576.755	2441.53	1047.32	1029.64	807.481	661.064	870.095	289.666	622.419	533.305	887.927	593.335
57		573.725	555.758	2384.61	987.083	966.505	774.438	624.421	826.601	289.307	591.57	523.117	852.341	579.181
58		583.662	525.888	2317.92	913.125	882.603	703.704	575.853	728.188	282.395	557.858	498.493	798.602	565.777
59		593.787	514.615	2294.75	874.542	878.282	687.819	572.353	729.699	285.716	535.693	496.503	786.997	559.913
60	600	603.724	488.376	2205.76	806.375	788.445	626.649	527.366	640.955	280.659	513.121	474.2	735.191	539.473
61		613.739	482.486	2188.68	784.294	797.69	619.651	535.705	659.53	280.682	489.309	470.878	730.89	535.244
62		623.677	477.673	2159.99	751.239	770.561	615.064	522.241	631.947	286.885	478.595	479.993	717.419	526.74
63		633.708	453.303	2066.54	695.617	710.083	570.289	495.657	569.92	280.236	456.775	462.248	676.066	504.431
64		643.692	446.223	2015.96	667.222	688.734	561.164	478.773	550.659	279.895	438.926	461.92	658.947	491.295
65		653.691	433.174	1948.24	639.189	652.433	543.061	466.061	524.674	281.73	429.297	457.749	637.561	472.969
66		663.66	426.1	1917.12	610.006	642.227	543.303	457.065	508.864	276.868	415.924	468.085	626.556	465.179
67		673.659	412.716	1843.69	580.647	608.494	514.55	441.744	495.015	277.26	404.753	454.896	603.376	445.83
68		683.659	409.557	1824.79	558.497	589.045	516.02	427.764	472.301	275.057	397.396	463.596	593.402	441.72
69		693.69	404.228	1785.26	536.072	568.11	515.189	423.825	473.045	275.061	391.209	462.072	583.407	430.513
70		703.69	384.164	1700.79	510.689	527.862	476.923	406.992	439.272	271.926	384.961	446.181	554.976	409.201
71		713.72	385.45	1681.23	491.661	505.92	472.811	394.56	442.686	274.541	380.16	441.088	547.011	404.178
72		723.658	374.94	1632.6	468.422	489.998	464.315	391.547	427.513	271.02	375.038	445.445	534.083	391.182
73		733.689	382.93	1631.19	460.806	499.879	486.896	396.516	438.211	271.74	363.325	459.932	539.143	389.673
74		743.719	360.537	1556.83	443.389	459.136	438.817	379.792	424.437	270.578	366.109	429.795	512.941	371.023
75		754.062	365.546	1546.77	437.811	453.735	450.888	376.047	412.841	270.149	361.13	437.853	511.277	368.162
76		763.812	356.729	1483.11	416.906	433.839	434.105	363.608	394.884	271.49	361.483	433.161	494.932	350.86
77		773.765	354.172	1457.19	409.889	431.312	426.397	365.598	389.543	268.524	359.372	427.531	488.952	343.734
78		783.734	347.52	1411.17	400.428	413.307	425.165	360.177	392.136	266.439	351.747	433.21	480.13	330.781
79		793.827	349.821	1409.75	394.089	412.122	432.316	360.015	409.919	273.037	347.713	434.756	482.353	329.523
80	800	803.795	340.717	1358.95	377.369	393.481	420.909	348.297	385.051	268.476	350.198	426.741	467.019	316.677
81		813.733	349.002	1356.06	377.686	394.69	434.778	351.575	387.346	266.568	344.744	441.412	470.386	315.16
82		823.795	355.89	1364.6	372.594	408.317	452.745	358.917	413.502	267.071	340.301	452.282	478.621	316.231
83		833.794	343.836	1318.61	364.058	378.323	425.052	346.023	390.284	269.419	344.858	437.678	461.814	304.721
84		843.825	341.781	1286.1	362.9	374.577	418.609	345.219	383.784	265.426	346.752	433.606	455.875	295.343
85		853.809	333.105	1250.17	357.481	357.078	402.231	336.748	368.791	263.304	348.292	420.907	443.811	286.454
86		863.871	339.601	1244.88	349.603	368.116	420.298	342.047	383.349	262.361	343.165	436.332	448.975	283.741
87		873.902	336.604	1223.65	344.811	359.378	424.289	339.424	383.037	264.851	335.533	441.678	445.325	277.943
88		883.777	335.908	1204.3	343.958	357.102	418.388	339.473	381.316	269.152	339.915	433.596	442.31	271.68
89		893.746	335.806	1185.9	336.875	355.187	419.402	336.816	384.723	264.044	337.9	434.039	439.07	266.791
90		903.776	337.791	1160.33	334.75	349.193	427.165	335.966	385.372	261.639	334.956	438.998	436.616	259.349
91		914.057	343.909	1156.21	329.708	355.846	442.183	340.558	409.002	268.527	327.67	452.013	442.562	256.988
92		923.854	328.96	1129.07	329.775	338.238	421.81	334.945	395.752	262.767	330.18	436.103	430.76	250.689
93		933.76	333.985	1117.88	324.008	340.293	438.767	335.769	399.774	264.463	335.222	446.104	433.627	246.771
94		943.822	324.318	1087.31	322.514	335.817	420.628	333.583	386.166	265.257	332.067	438.746	424.64	238.391
95		953.822	324.771	1070.75	322.689	335.777	412.949	330.457	384.176	264.598	333.734	434.476	421.437	233.389
96		963.79	327.966	1059.26	321.969	336.525	425.397	333.612	393.244	264.193	328.067	437.37	422.76	229.702
97		973.759	320.923	1033.26	322.325	325.111	406.012	328.232	385.537	259.807	332.495	426.875	414.057	222.925
98		983.852	322.496	1015.09	320.019	325.804	407.354	324.257	378.427	263.199	334.466	433.487	412.46	217.327
99	1000	993.805	318.008	991.038	317.981	316.925	402.104	322.849	374.766	259.557	333.977	425.316	406.252	210.978
