# Supplementary material for: Mechanism of endothelial nitric oxide synthase phosphorylation and activation by tentacle extract from the jellyfish Cyanea capillata
Source: PeerJ. 2017 Apr 11;5:e3172. doi: 10.7717/peerj.3172 (PMC5390764; doi:10.7717/peerj.3172)
Supplement: Data S1 [file peerj-05-3172-s001.zip › raw data/Fig.5/F.Heparin+TE.xlsx]

## Sheet: Heparin+TE_====================
Heparin+TE.oif
Event Markers
Time (s)		Label
47.768		Output 00
Series		Color
Ch1 Region1 (Intensity Average)		RGB:255,0,0
Ch1 Region2 (Intensity Average)		RGB:255,0,0
Ch1 Region3 (Intensity Average)		RGB:0,255,0
Ch1 Region4 (Intensity Average)		RGB:0,255,0
Ch1 Region5 (Intensity Average)		RGB:0,255,255
Ch1 Region6 (Intensity Average)		RGB:0,255,255
Ch1 Region7 (Intensity Average)		RGB:255,153,0
Ch1 Region8 (Intensity Average)		RGB:255,153,0
Ch1 Region9 (Intensity Average)		RGB:255,153,102
Ch1 Region10 (Intensity Average)		RGB:255,153,102
Ch1 Region11 (Intensity Average)		RGB:255,153,204
Ch1 Region12 (Intensity Average)		RGB:255,153,204
Ch1 Region13 (Intensity Average)		RGB:255,204,51
Ch1 Region14 (Intensity Average)		RGB:255,204,51
Ch1 Region15 (Intensity Average)		RGB:0,204,51
Ch1 Region16 (Intensity Average)		RGB:0,204,51
Ch1 Region17 (Intensity Average)		RGB:255,204,255
Ch1 Region18 (Intensity Average)		RGB:255,204,255
Ch1 Region19 (Intensity Average)		RGB:255,255,51
Ch1 Region20 (Intensity Average)		RGB:255,255,51
Ch1 Region21 (Intensity Average)		RGB:255,255,153
Ch1 Region22 (Intensity Average)		RGB:255,255,153
Ch1 Region23 (Intensity Average)		RGB:255,255,255
Ch1 Region24 (Intensity Average)		RGB:255,255,255
Ch1 Region25 (Intensity Average)		RGB:204,153,0
Ch1 Region26 (Intensity Average)		RGB:204,153,0
Ch1 Region27 (Intensity Average)		RGB:204,153,102
Ch1 Region28 (Intensity Average)		RGB:204,153,102
No		Time :0.000000 to 993.882000 (s)	Ch1 Region1 (Intensity Average)	Ch1 Region2 (Intensity Average)	Ch1 Region3 (Intensity Average)	Ch1 Region4 (Intensity Average)	Ch1 Region5 (Intensity Average)	Ch1 Region6 (Intensity Average)	Ch1 Region7 (Intensity Average)	Ch1 Region8 (Intensity Average)	Ch1 Region9 (Intensity Average)	Ch1 Region10 (Intensity Average)	Ch1 Region11 (Intensity Average)	Ch1 Region12 (Intensity Average)	Ch1 Region13 (Intensity Average)	Ch1 Region14 (Intensity Average)	Ch1 Region15 (Intensity Average)	Ch1 Region16 (Intensity Average)	Ch1 Region17 (Intensity Average)	Ch1 Region18 (Intensity Average)	Ch1 Region19 (Intensity Average)	Ch1 Region20 (Intensity Average)	Ch1 Region21 (Intensity Average)	Ch1 Region22 (Intensity Average)	Ch1 Region23 (Intensity Average)	Ch1 Region24 (Intensity Average)	Ch1 Region25 (Intensity Average)	Ch1 Region26 (Intensity Average)	Ch1 Region27 (Intensity Average)	Ch1 Region28 (Intensity Average)	Intensity Average
0	0	0	672.953	547.703	502.075	656.857	531.621	749.97	399.162	589.311	670.694	489.359	658.011	523.208	670.995	666.966	1083.4	738.12	800.021	553.395	771.731	635.504	559.664	627.452	460.08	535.153	671.722	538.513	651.199	522.08	624.176	133.003
1		13.166	594.852	548.647	508.053	684.587	515.945	628.445	390.869	513.127	536.143	485.133	648.985	479.979	689.691	637.317	996.11	623.111	716.551	553.479	698.831	604.031	599.669	589.879	437.58	554.08	622.411	552.365	552.282	465.606	586.706	113.963
2		23.057	589.72	544.435	509.281	680.088	521.732	593.985	388.405	485.888	523.183	484.583	637.205	468.413	711.95	637.704	858.771	581.455	727.875	516.551	645.446	584.436	531.79	598.118	431.221	460.068	581.889	571.099	533.337	434.577	565.472	101.637
3		33.275	548.51	501.297	498.146	658.575	515.979	580.151	392.37	463.217	532.18	486.619	630.738	466.461	757.776	597.737	787.927	584.736	738.723	504.067	587.536	584.14	489.673	592.408	433.956	411.326	565.167	572.138	534.3	434.904	551.813	99.0605
4		43.056	519.435	489.23	491.549	623.265	516.585	573.614	395.805	450.923	527.297	495.535	666.065	473.256	801.642	598.422	749.079	563.816	743.892	503.447	567.837	587.155	462.296	590.577	420.038	401.786	566.059	582.467	545.069	432.008	547.791	102.16
5		53.025	529.169	548.373	503.235	621.661	521.21	576.4	423.123	480.381	591.986	502.65	639.239	487.532	798.121	636.87	878.335	553.529	816.547	516	584.339	594.892	498.227	624.857	436.525	427.87	573.093	644.061	561.384	449.842	572.123	112.273
6		63.165	538.524	525.062	503.501	608.608	515.672	566.871	388.338	454.19	528.153	489.598	649.027	461.094	602.494	486.495	627.956	538.549	708.807	505.705	539.123	599.475	424.509	580.749	409.315	369.489	562.052	551.646	514.953	420.39	523.941	80.7235
7		73.336	580.055	524.193	514.329	663.403	515.494	581.649	388.09	448.54	576.163	494.298	658.962	473.927	568.291	458.326	560.316	560.027	708.919	510.95	563.915	606.571	427.014	561.459	418.508	391.83	569.919	544.722	532.171	418.376	529.301	81.3327
8		83.273	685.63	578.603	523.781	827.97	524.035	619.243	388.032	465.843	669.897	499.865	698.587	514.467	625.777	508.693	630.137	660.153	802.482	525.792	772.619	626.939	452.805	559.558	516.265	718.216	611.574	593.972	572.8	424.565	592.797	110.833
9		93.273	929.187	966.543	558.238	1543.28	540.312	660.384	427.428	519.546	1035.7	502.42	747.222	655.971	900.887	854.861	783.79	889.678	1125.19	601.027	865.737	645.494	529.688	589.655	778.553	637.544	690.097	721.673	671.612	464.337	744.145	237.781
10		103.054	1219.72	1225.16	608.722	1082.5	546.162	841.732	558.943	834.785	816.914	505.765	835.532	743.315	1008.37	893.701	1008.84	913.355	1361.92	760.717	783.428	723.604	942.413	698.211	816.495	593.568	1271.81	1006.95	935.792	567.763	860.935	230.103
11		113.163	1057.8	963.638	701.203	833.637	571.098	1169.65	1157.32	713.392	654.806	513.931	1007.13	742.492	846.546	808.886	1056.41	957.515	1390.09	1462.3	757.037	929.325	1028.22	1067.98	756.978	642.694	1145.18	912.214	1110.38	888.212	923.074	230.774
12		123.365	959.837	841.842	816.444	1209.83	544.012	1025.43	586.78	617.799	657.69	503.533	1106.14	713.326	752.553	740.636	988.66	936.987	1301.21	1015.52	790.16	1416.89	857.037	1320.52	689.364	603.683	968.038	771.019	949.292	647.08	868.975	243.803
13		133.334	896.535	864.677	1027.3	1404.34	567.37	902.095	530.638	690.58	935.594	509.259	994.639	820.833	809.893	725.695	975.233	855.084	1138.48	622.695	731.489	1444.33	1086.12	927.306	694.614	573.844	903.222	865.354	907.68	583.948	856.744	233.276
14		143.365	885.24	1004.7	843.582	868.371	577.328	788.045	851.204	791.479	927.635	507.191	957.925	804.047	921.274	719.809	1003.01	904.904	1021.52	632.896	739.54	1130.23	966.464	682.503	685.697	681.612	871.144	901.886	926.324	648.431	830.142	148.54
15		153.364	1144.02	1065.06	625.503	876.733	600.318	798.257	880.33	662.749	869.303	503.237	899.22	798.019	863.645	753.77	976.874	906.102	996.825	1552.13	697.548	999.379	851.622	760.905	717.348	563.584	889.514	836.185	810.65	834.262	847.61	202.787
16		163.364	1071.37	933.737	576.52	1274.98	662.47	769.589	576.523	766.157	912.111	507.407	942.212	744.326	783.365	757.67	963.292	820.064	1015.88	909.392	639.221	1087.16	883.384	1084.12	691.884	595.375	941.784	882.986	811.296	614.031	829.225	186.045
17		173.395	1024.59	872.348	552.677	1068.81	636.52	837.932	672.907	794.968	928.779	507.93	906.929	669.733	706.597	726.361	934.783	824.627	973.734	614.079	666.489	1124.08	953.282	1372.19	686.168	605.202	914.219	786.91	804.528	542.705	811.074	198.332
18		183.363	871.657	991.308	586.955	986.25	572.749	874.03	842.003	735.824	995.856	524.77	902.646	651.53	694.477	706.319	881.102	963.282	925.599	535.938	648.23	1081.8	900.021	958.754	654.311	582.815	880.674	806.829	835.666	618.886	793.224	162.794
19		193.363	806.439	1135.75	613.193	1091.86	541.052	777.746	519.068	726.644	899.059	522.541	868.591	663.208	722.608	661.751	853.625	912.622	885.197	544.821	640.868	1071.12	836.727	754.583	589.595	578.488	782.586	782.484	818.573	654.898	759.132	169.834
20	200	203.378	857.311	1019.2	695	992.347	555.193	755.52	439.179	744.5	893.93	514.109	775.312	738.839	737.786	625.151	814.173	777.696	831.422	673.533	589.769	1022.49	915.416	867.866	621.109	508.572	972.942	810.232	744.97	616.922	753.946	158.382
21		213.378	804.545	859.882	789.318	994.129	560.57	735.481	477.905	728.563	883.847	564.574	734.874	657.217	714.648	620.531	799.98	697.144	820.9	999.67	585.846	1204.85	938.571	1236.61	607.866	521.109	1005.9	827.825	698.273	579.016	773.202	193.002
22		223.471	679.949	880.142	826.811	1041.89	595.62	779.027	834.985	750.904	939.697	535.017	677.407	767.183	708.832	606.593	803.591	676.793	804.143	1000.7	546.951	1026.34	893.181	1081.95	570.323	522.796	863.04	748.132	717.9	614.666	767.663	159.219
23		233.377	697.453	884.31	726.124	1083.89	676.205	789.133	734.359	675.246	831.489	587.004	719.446	667.605	710.473	616.839	758.226	734.355	841.152	739.533	576.921	958.995	700.626	809.012	533.415	499.88	973.03	739.26	714.335	629.84	736.005	131.054
24		243.377	794	899.742	645.111	1016.44	777.961	739.882	702.915	647.855	735.744	652.548	740.308	572.196	706.696	667.342	743.883	795.022	859.441	641.824	570.224	1054.38	677.601	755.885	555.784	555.279	936.621	748.792	693.422	680.784	734.56	127.334
25		253.377	1013.37	976.542	651.869	1011.19	768.383	704.434	629.804	727.271	753.038	564.961	730.356	611.925	690.203	609.562	725.737	733.736	835.688	636.345	533.791	1252.6	699.896	747.77	621.739	536.868	851.663	715.152	644.636	714.542	739.038	160.821
26		263.423	909.246	937.943	752.294	821.188	608.087	671.055	644.28	675.156	858.154	535.685	724.992	691.444	662.718	545.286	689.06	718.06	801.225	730.251	504.527	1280.82	715.955	981.488	605.045	511.014	816.633	683.124	621.721	594.155	724.665	164.93
27		273.36	733.063	957.312	758.945	871.645	563.16	672.314	694.548	662.091	986.54	517.854	752.929	719.926	639.188	492.607	653.222	650.131	798.497	903.593	521.437	1276.08	710.591	982.796	536.649	537.936	833.167	688.327	583.102	583.392	724.323	179.255
28		283.36	680.1	905.923	644.203	938.63	562.722	670.161	669.946	663.553	934.96	519.976	705.193	612.957	635.277	488.721	625.966	708.28	786.753	1191.89	511.075	1194.53	721.191	766.525	515.119	544.004	831.736	656.984	606.546	672.202	713.04	181.709
29		293.391	734.587	982.522	614.154	961.208	594.067	677.562	612.74	689.627	750.736	504.594	717.358	560.593	611.583	470.727	610.629	704.022	774.724	986.491	509.594	1032.01	624.358	704.376	496.236	518.963	823.347	642.933	583.281	723.406	686.301	154.741
30		303.344	712.012	877.17	599.68	868.386	629.134	679.954	572.372	665.106	742.784	512.398	700.302	642.503	611.87	450.337	607.654	643.493	739.171	800.859	493.858	908.411	606.168	622.064	488.209	475.843	762.788	646.336	556.066	689.829	653.741	120.243
31		313.359	667.203	835.093	611.137	812.068	594.895	642.505	538.535	632.042	845.98	574.694	708.591	695.252	594.776	438.173	601.28	646.118	756.333	686.112	489.575	815.751	609.982	631.933	463.973	476.381	779.152	657.558	535.483	576.524	639.896	112.699
32		323.452	696.469	782.082	680.556	809.197	584.795	598.642	552.099	638.673	899.198	583.583	685.681	623.712	599.91	438.264	603.535	625.24	731.416	624.501	477.437	813.625	606.479	703.112	443.135	465.474	774.822	614.519	526.329	496.183	631.381	117.465
33		333.436	706.297	813.325	757.816	815.717	574.302	595.82	506.312	687.35	802.801	540.911	693.998	618.458	585.691	429.407	591.568	650.438	740.678	831.792	472.516	926.811	566.609	816.187	427.059	481.4	743.73	592.487	508.567	547.934	643.785	135.75
34		343.374	683.319	833.975	724.546	813.377	595.163	589.499	476.005	625.11	761.735	535.07	648.109	619.533	599.007	423.948	582.02	651.011	725.701	906.623	455.143	997.299	552.328	873.534	430.727	457.268	759.46	574.172	521.122	600.88	643.417	149.091
35		353.404	620.254	811.608	636.921	845.684	595.599	583.471	445.885	556.98	768.797	611.894	641.639	773.687	594.862	414.847	574.226	628.155	728.624	637.479	441.335	936.192	562.118	871.481	438.37	406.775	720.004	575.138	512.216	596.916	626.113	139.774
36		363.42	595.677	750.288	635.218	828.753	620.501	580.928	426.377	566.376	799.616	673.859	666.568	698.3	584.155	407.396	570.021	612.887	745.996	549.489	467.033	913.297	523.331	785.595	434.708	393.073	699.911	569.523	511.485	556.443	613.1	132.224
37		373.482	563.374	657.048	645.349	787.97	671.27	563.777	427.298	569.96	839.967	666.326	659.08	599.419	587.309	410.885	566.102	613.111	731.36	563.241	457.525	836.28	498.251	720.984	438.104	397.226	709.618	557.508	507.613	557.676	600.13	120.65
38		383.481	564.03	631.577	661.526	712.015	738.329	552.517	412.01	546.302	769.171	653.322	659.843	540.411	576.183	416.525	568.75	581.378	726.486	652.3	449.062	785.036	480.548	662.112	438.07	397.681	663.103	540.407	504.658	603.011	588.799	109.973
39		393.466	542.281	646.813	580.695	671.429	807.194	537.001	413.289	545.092	758.001	584.211	664.264	580.307	571.355	429.749	556.393	559.402	729.143	758.963	450.784	795.052	475.806	609.794	434.151	409.784	628.852	520.468	515.024	585.6	584.318	113.533
40	400	403.465	544.398	700.443	555.195	683.74	741.957	529.229	421.29	531.301	781.387	566.215	663.136	632.103	570.809	435.888	558.338	561.64	733.168	582.948	461.298	809.266	468.218	589.558	426.447	386.656	624.14	511.684	525.927	538.68	576.252	110.567
41		413.418	569.506	725.472	540.739	684.822	665.429	529.696	415.109	521.337	765.412	544.878	660.495	692.83	574.629	431.363	558.029	572.484	738.726	592.948	461.791	818.25	465.569	592.641	420.454	391.24	601.226	510.806	528.98	530.815	575.203	110.855
42		423.48	594.362	733.098	530.259	687.576	591.255	526.806	428.798	495.939	759.066	507.743	666.62	650.193	574.598	430.607	560.295	553.249	726.21	566.635	456.394	786.881	485.85	600.434	424.978	402.816	621.359	501.877	526.109	543.852	569.066	104.839
43		433.417	594.445	706.618	525.612	689.76	539.282	524.242	433.433	497.89	749.501	505.374	708.686	631.525	558.338	415.861	546.217	545.645	774.89	556.074	479.823	782.41	470.629	583.367	422.046	416.509	660.663	498.703	520.328	528.989	566.674	108.013
44		443.464	591.876	707.885	530.258	660.366	532.002	518.988	418	478.006	701.811	501.72	674.549	568.635	563.05	417.542	551.617	530.54	760.258	561.077	462.855	748.003	469.614	585.848	416.382	389.011	617.227	483.278	512.412	531.545	553.013	101.031
45		453.464	577.22	682.518	531.324	618.07	542.543	517.499	420.724	465.31	680.416	512.563	664.765	536.834	565.469	422.06	551.266	529.255	755.871	572.074	451.119	726.016	478.575	588.031	412.895	378.169	593.296	480.437	510.466	495.981	545.027	95.4672
46		463.479	564.593	651.642	540.334	616.489	556.083	521.465	429.323	480.572	741.53	533.983	670.315	543.38	567.779	419.941	550.245	545.971	759.491	692.737	452.422	743.386	483.921	595.946	411.042	387.306	595.185	481.989	514.117	523.538	556.24	100.922
47		473.416	570.075	636.122	550.971	611.705	548.982	517.476	432.802	481.093	693.237	504.07	663.168	554.925	567.768	415.158	559.534	530.187	760.114	787.223	454.053	726.428	484.915	593.891	407.456	369.379	578.16	470.737	511.63	557.358	554.951	104.241
48		483.447	565.063	648.738	541.122	602.821	553.807	525.62	435.867	454.648	669.276	504.12	664.639	545.28	572.094	413.025	556.189	541.411	775.461	667.705	452.63	725.029	471.126	599.494	402.492	352.988	576.497	468.372	515.595	522.8	547.282	99.5469
49		493.478	560.78	663.093	516.631	600.577	542.09	519.78	441.975	457.571	635.695	532.246	687.952	539.437	577.829	410.102	549.506	546.009	779.17	695.094	457.242	747.239	467.718	601.485	398.533	358.758	571.948	473.093	522.074	500.025	548.345	102.658
50		503.477	551.026	631.202	522.536	587.486	567.372	518.573	424.136	457.08	601.037	603.852	688.359	570.765	567.46	413.446	553.478	547.442	764.813	612.834	448.79	724.815	454.568	571.768	397.937	352.22	554.688	465.237	514.763	490.204	541.353	96.4591
51		513.493	571.49	615.733	560.043	595.545	596.293	517.669	412.226	475.047	596.156	631.274	721.685	584.799	555.504	403.037	548.607	537.027	791.582	579.541	478.682	714.1	449.877	569.685	400.173	364.052	560.13	464.354	515.278	468.513	545.646	99.89
52		523.524	555.724	586.278	614.146	603.664	587.583	517.781	418.977	456.439	623.297	573.981	719.973	528.131	555.324	404.072	541.671	538.727	798.318	573.29	475.507	691.383	447.583	565.456	396.512	351.647	546.253	464.852	510.71	466.144	539.765	99.5975
53		533.43	547.843	567.403	676.053	598.471	551.645	520.079	411.893	451.115	662.209	543.526	696.287	545.066	575.499	411.977	547.793	532.198	783.241	578.191	462.472	694.064	450.765	564.59	392.132	342.028	540.895	462.761	516.475	456.277	538.677	101.513
54		543.492	552.957	572.455	655.879	591.349	547.707	516.072	396.892	460.98	667.083	505.42	705.342	539.161	569.483	407.164	557.791	524.916	789.724	567.136	467.157	698.825	455.619	573.026	391.603	348.552	536.875	464.032	504.363	450.544	536.361	102.484
55		553.491	539.929	576.462	598.82	578.015	546.387	525.967	395.325	459.233	674.831	498.628	704.103	565.167	577.963	419.11	559.564	522.664	774.47	595.975	455.883	690.413	464.432	567.35	399.859	337.142	515.429	463.692	517.299	444.215	534.583	99.7169
56		563.46	554.711	575.932	553.228	585.376	537.778	520.104	393.286	455.601	632.389	486.239	724.562	537.196	563.436	421.461	560.904	526.284	805.233	593.918	473.178	709.793	462.583	564.787	402.698	339.175	532.849	465.1	506.692	426.134	532.522	102.564
57		573.491	552.203	560.495	529.759	569.002	541.157	519.035	394.792	447.175	604.471	491.643	712.505	521.436	577.702	422.717	562.212	522.145	800.141	583.208	464.003	703.588	460.047	564.487	401.142	335.935	529.629	466.166	515.379	435.998	528.149	99.4962
58		583.459	557.591	546.242	522.071	577.888	556.576	521.808	392.353	450.593	593.153	485.907	722.86	506.047	575.518	417.64	560.288	517.76	827.979	678.737	473.95	700.719	460.699	561.961	412.731	360.278	537.284	461.74	518.155	435.82	533.37	104.325
59		593.49	557.793	542.847	538.608	584.533	565.159	519.546	381.589	448.684	587.608	516.228	730.818	497.212	571.086	413.921	556.568	531.204	835.896	739.682	470.534	698.325	462.772	545.493	409.375	360.327	554.573	466.649	509.234	428.369	536.594	109.952
60	600	603.49	563.858	534.878	526.033	574.178	616.911	518.295	373.661	454.263	578.75	507.311	743.836	499.709	565.434	410.317	556.017	517.273	828.836	624.881	475.49	704.59	451.691	532.837	400.265	354.935	544.874	462.896	514.378	410.305	530.239	107.433
61		613.521	558.663	526.058	511.787	583.468	714.949	526.583	380.224	456.882	595.492	491.667	734.315	503.189	560.31	401.676	559.783	517.391	827.547	586.772	472.426	706.666	458.028	541.21	405.693	340.714	535.593	458.63	510.86	400.194	530.956	111.864
62		623.489	562.719	536.415	503.073	591.651	666.983	523.216	374.095	464.287	583.046	491.976	745.516	503.918	570.7	407.461	560.702	512.075	834.22	604.973	483.514	713.794	461.007	533.262	404.7	335.879	545.126	463.139	515.466	410.406	532.261	111.177
63		633.52	557.709	526.542	506.967	590.067	675.337	523.225	376.001	462.338	583.995	498.946	746.847	509.013	573.174	408.482	566.259	529.856	835.538	545.829	478.979	700.772	466.466	540.485	410.288	322.91	543.066	460.671	516.605	416.245	531.165	110.296
64		643.52	555.472	527.003	498.092	583.817	629.495	515.618	372.756	445.579	587.452	484.383	738.304	503.657	572.833	411.014	564.755	523.691	817.306	505.707	473.192	680.327	465.903	538.007	415.457	312.744	536.552	459.996	504.573	425.522	523.186	105.742
65		653.535	566.222	540.805	511.761	591.771	636.532	516.514	366.149	456.282	581.641	489.956	750.176	504.054	568.454	407.901	566.99	519.16	834.736	513.732	481.078	681.245	467.681	546.034	410.318	317.393	534.997	456.712	511.885	426.953	527.04	108.669
66		663.488	567.988	539.273	523.409	588.461	577.888	518.351	354.221	464.756	564.492	499.119	766.141	491.445	569.064	406.554	568.269	520.162	847.738	524.63	483.403	693.838	464.103	538.051	409.112	321.981	547.436	463.3	515.591	418.871	526.702	110.486
67		673.519	555.205	528.835	504.28	592.802	560.494	522.931	357.395	456.142	563.67	497.869	744.166	491.444	579.778	410.101	568.667	521.127	823.971	560.893	463.167	670.445	464.802	554.401	407.061	318.452	525.641	462.629	515.501	426.793	523.166	105.375
68		683.518	548.293	523.597	501.833	584.261	537.878	514.255	360.276	452.483	558.401	487.339	719.6	493.276	590.111	408.744	573.13	517.595	802.197	531.521	454.072	656.8	472.545	545.713	407.992	319.107	504.068	452.477	517.761	441.844	517.042	99.6736
69		693.549	553.156	527.863	513.481	585.232	560.172	512.871	360.434	457.997	553.866	495.252	745.247	473.142	577.926	409.362	567.514	509.378	821.366	517.804	458.785	666.751	475.372	542.309	411.377	319.132	514.727	459.315	511.814	427.22	518.888	104.027
70		703.549	556.4	526.537	499.869	574.726	593.456	518.692	363.262	442.798	563.687	492.591	727.954	477.915	591.489	415.24	578.306	503.66	808.661	512.258	457.237	664.237	465.221	545.583	411.21	314.458	507.818	454.375	523.663	429.305	518.593	103.033
71		713.548	557.659	523.418	500.55	586.485	629.02	521.049	363.921	449.233	558.053	498.859	737.625	472.125	588.543	404.419	579.396	512.698	832.699	526.449	457.575	661.336	470.647	541.02	410.098	309.296	522.455	455.786	521.956	430.977	522.262	107.778
72		723.517	562.12	529.62	511.471	588.141	702.398	528.757	367.861	450.854	561.209	507.037	741.545	478.869	594.211	402.169	577.515	523.335	837.917	525.469	463.28	676.264	467.103	544.175	410.529	313.84	531.364	461.059	523.385	444.989	529.517	111.64
73		733.766	546.821	506.792	497.784	560.323	658.154	509.815	362.892	434.458	552.157	488.457	689.774	489.877	592.434	403.986	580.621	507.389	803.979	510.489	439.822	649.071	467.543	545.344	407.319	299.421	504.816	446.546	520.094	442.286	514.945	103.283
74		743.547	555.565	521.083	498.428	570.316	558.176	523.959	371.846	437.571	556.152	488.587	720.459	495.525	598.11	405.805	583.781	508.313	799.091	519.638	452.56	663.934	466.273	548.647	401.973	300.567	506.586	454.205	523.936	434.911	516.643	102.071
75		753.531	563.39	511.722	495.993	574.821	537.013	521.776	371.228	439.05	549.911	491.504	744.329	492.591	596.691	408.03	577.458	513.38	828.416	516.519	461.367	664.732	473.908	545.397	401.619	306.386	525.879	459.434	525.731	427.378	518.773	105.981
76		763.531	564.833	522.775	496.408	575.221	524.574	524.566	366.002	433.598	543.729	500.824	736.618	480.439	589.715	406.246	588.793	518.085	822.79	512.722	457.836	669.794	462.999	544.466	403.891	304.796	515.91	457.104	519.145	421.19	516.61	106.091
77		773.749	568.742	529.703	502.69	594.025	541.41	523.871	363.977	442.454	540.559	486.926	738.694	477.88	602.036	405.792	589.678	518.853	838.64	524.613	461.992	685.801	471.963	543.609	407.802	313.606	514.527	454.041	524.078	425.956	521.211	108.608
78		783.827	549.77	512.765	492.318	568.705	533.489	528.398	365.322	432.292	544.01	491.244	721.665	479.667	600.535	403.639	585.943	506.718	792.948	517.841	429.315	658.67	475.319	549.981	405.382	299.389	494.288	451.969	527.44	425.334	512.298	102.47
79		793.873	562.004	516.977	492.808	571.492	517.873	523.955	367.003	434.864	543.067	499.078	731.094	480.438	602.348	407.098	599.226	513.285	814.112	511.233	448.836	668.783	480.047	551.19	409.468	302.123	515.67	455.026	525.774	418.722	516.557	105.237
80	800	803.592	572.892	527.963	495.34	590.644	520.349	533.055	361.347	437.93	533.695	504.33	761.457	470.379	600.973	405.641	588.861	534.567	870.087	514.533	467.979	689.649	480.32	545.262	404.898	317.114	536.473	461.272	529.182	419.385	524.128	113.932
81		813.561	563.772	522.388	494.287	584.71	519.122	532.912	363.965	434.499	542.091	505.556	746.547	470.113	603.264	405.28	588.89	530.756	870.94	513.462	455.575	679.213	486.73	550.175	410.711	312.965	534.827	459.546	525.099	416.745	522.291	112.546
82		823.56	575.76	534.978	500.318	596.587	506.843	531.73	361.853	442.651	537.744	511.243	778.201	474.562	598.756	407.567	595.774	524.995	877.996	522.471	471.511	703.586	487.289	545.474	410.959	322.368	548.274	462.554	523.125	414.933	527.504	116.283
83		833.56	588.478	542.335	492.914	601.996	516.582	539.71	364.506	444.732	543.314	516.237	787.535	469.412	599.313	406.946	595.741	523.929	900.553	527.052	484.402	721.158	478.511	553.055	409.286	327.944	550.188	463.375	524.233	409.732	531.542	120.728
84		843.856	585.293	542.548	494.628	604.574	523.404	534.631	362.08	443.136	540.155	507.135	774.222	469.972	606.243	408.361	599.176	522.887	883.925	514.62	478.428	717.929	483.966	554.455	405.602	329.053	546.599	462.466	525.473	419.996	530.034	117.719
85		853.762	581.179	526.737	486.965	577.414	539.673	530.757	364.632	429.905	546.036	506.526	741.277	480.491	614.033	413.776	602.662	512.344	836.9	514.057	451.507	684.871	481.504	554.095	400.664	305.362	509.474	456.307	526.142	424.81	521.432	110.191
86		863.762	598.472	547.165	488.882	596.078	534.518	538.273	361.412	437.231	543.841	506.576	773.742	470.809	607.047	403.908	604.642	530.949	888.052	527.99	476.581	721.07	481.744	543.19	401.622	319.717	550.368	460.242	526.125	415.336	530.557	119.942
87		873.777	580.075	539.677	491.326	592.876	514.732	535.807	363.284	437.991	543.813	506.439	762.428	471.387	611.203	404.029	602.685	523.458	869.173	524.057	460.434	707.91	482.143	544.423	401.338	315.859	531.727	459.074	526.117	418.208	525.774	116.124
88		883.777	580.86	545.697	490.225	593.36	512.283	544.425	359.511	446.073	548.656	506.87	776.941	470.335	610.593	406.168	610.587	522.938	862.43	517.739	460.085	711.192	483.911	551.459	407.018	315.643	539.177	465.118	529.256	410.88	527.837	116.944
89		893.667	573.199	535.793	480.256	585.994	508.5	537.749	360.006	438.531	548.57	503.809	739.56	475.913	619.753	412.832	613.835	514.431	837.368	552.102	447.536	699.613	487.203	551.303	405.61	307.435	517.455	458.459	528.649	422.705	523.72	111.511
90		903.776	581.904	545.998	497.062	588.863	506.92	543.604	363.839	449.276	546.531	507.646	771.449	474.72	617.764	408.22	614.412	526.998	890.38	547.196	464.105	722.106	482.916	549.383	402.289	314.074	546.7	464.818	533.865	422.183	531.615	119.749
91		913.651	581.992	540.75	484.39	582.483	497.074	539.005	363.986	436.457	544.707	503.909	748.396	477.103	620.592	406.224	613.876	519.744	895.672	521.67	454.192	708.102	483.249	549.261	401.319	311.653	531.786	455.127	533.083	424.396	526.079	118.88
92		923.869	589.99	550.905	492.078	600.925	512.811	553.372	359.571	447.826	548.914	513.002	781.635	480.161	615.709	406.898	613.021	536.267	881.125	522.732	477.858	716.619	491.531	549.496	405.513	314.579	551.536	463.224	533.726	424.689	533.418	119.16
93		933.9	590.575	559.205	499.439	602.042	526.682	552.49	364.128	453.962	554.662	519.939	789.264	484.739	626.145	408.369	614.886	528.389	887.898	519.092	471.654	730.089	492.07	552.446	413.044	320.34	553.914	470.746	538.31	425.823	537.512	120.236
94		943.899	589.6	551.995	490.037	587.09	511.449	549.097	366.161	443.303	555.812	507.969	758.92	492.299	627.56	413.187	617.454	527.053	906.247	519.94	469.061	719.566	488.446	555.383	404.12	313.186	543.726	462.289	536.379	422.15	533.196	120.563
95		953.884	605.144	560.043	498.091	608.771	516.41	559.481	360.899	448.202	553.665	514.654	805.289	478.288	620.05	406.376	621.498	534.807	920.158	514.241	486.874	730.008	489.229	554.051	408.97	322.089	565.471	471.26	540.629	413.365	539.572	126.412
96		963.899	590.636	557.547	488.683	591.691	508.738	550.45	357.639	447.106	558.193	509.089	765.598	489.078	635.543	413.132	628.873	527.847	911.846	516.231	460.139	719.47	490.384	559.856	408.22	313.889	544.126	465.115	543.074	426.608	534.957	122.587
97		973.898	595.866	557.368	493.166	608.209	511.633	554.992	359.877	449.418	557.742	507.807	791.761	483.321	635.965	407.769	624.977	533.725	913.046	512.931	467.306	726.357	497.298	556.555	409.658	318.999	548.193	472.215	549.88	420.637	538.095	124.81
98		983.883	600.026	558.195	493.744	607.418	511.22	557.638	361.025	446.449	561.282	506.439	778.285	479.17	631.211	401.075	631.319	527.678	920.724	510.588	469.84	731.535	490.625	561.042	411.585	316.572	547.564	467.929	542.032	416.644	537.102	125.855
99	1000	993.882	594.909	556.865	489.974	603.646	501.043	556.341	359.223	446.873	561.934	507.578	778.765	483.536	637.32	403.793	628.159	532.671	896.738	509.206	457.749	727.135	499.812	557.605	412.385	314.026	549.126	471.861	552.154	418.049	536.017	123.099
