# Supplementary material for: Mechanism of endothelial nitric oxide synthase phosphorylation and activation by tentacle extract from the jellyfish Cyanea capillata
Source: PeerJ. 2017 Apr 11;5:e3172. doi: 10.7717/peerj.3172 (PMC5390764; doi:10.7717/peerj.3172)
Supplement: Data S1 [file peerj-05-3172-s001.zip › raw data/Fig.5/G.PKC-TE.xlsx]

## Sheet: PKC+TE_==================
PKC+TE.oif
Event Markers
Time (s)		Label
51.901		Output 00
Series		Color
Ch1 Region1 (Intensity Average)		RGB:255,0,0
Ch1 Region2 (Intensity Average)		RGB:255,0,0
Ch1 Region3 (Intensity Average)		RGB:0,255,0
Ch1 Region4 (Intensity Average)		RGB:0,255,0
Ch1 Region5 (Intensity Average)		RGB:0,255,255
Ch1 Region6 (Intensity Average)		RGB:0,255,255
Ch1 Region7 (Intensity Average)		RGB:255,153,0
Ch1 Region8 (Intensity Average)		RGB:255,153,0
Ch1 Region9 (Intensity Average)		RGB:255,153,102
Ch1 Region10 (Intensity Average)		RGB:255,153,102
Ch1 Region11 (Intensity Average)		RGB:255,153,204
Ch1 Region12 (Intensity Average)		RGB:255,153,204
Ch1 Region13 (Intensity Average)		RGB:255,204,51
Ch1 Region14 (Intensity Average)		RGB:255,204,51
Ch1 Region15 (Intensity Average)		RGB:0,204,51
Ch1 Region16 (Intensity Average)		RGB:0,204,51
Ch1 Region17 (Intensity Average)		RGB:255,204,255
Ch1 Region18 (Intensity Average)		RGB:255,204,255
Ch1 Region19 (Intensity Average)		RGB:255,255,51
Ch1 Region20 (Intensity Average)		RGB:255,255,51
Ch1 Region21 (Intensity Average)		RGB:255,255,153
Ch1 Region22 (Intensity Average)		RGB:255,255,153
Ch1 Region23 (Intensity Average)		RGB:255,255,255
Ch1 Region24 (Intensity Average)		RGB:255,255,255
Ch1 Region25 (Intensity Average)		RGB:204,153,0
Ch1 Region26 (Intensity Average)		RGB:204,153,0
Ch1 Region27 (Intensity Average)		RGB:204,153,102
Ch1 Region28 (Intensity Average)		RGB:204,153,102
No		Time :0.000000 to 993.820000 (s)	Ch1 Region1 (Intensity Average)	Ch1 Region2 (Intensity Average)	Ch1 Region3 (Intensity Average)	Ch1 Region4 (Intensity Average)	Ch1 Region5 (Intensity Average)	Ch1 Region6 (Intensity Average)	Ch1 Region7 (Intensity Average)	Ch1 Region8 (Intensity Average)	Ch1 Region9 (Intensity Average)	Ch1 Region10 (Intensity Average)	Ch1 Region11 (Intensity Average)	Ch1 Region12 (Intensity Average)	Ch1 Region13 (Intensity Average)	Ch1 Region14 (Intensity Average)	Ch1 Region15 (Intensity Average)	Ch1 Region16 (Intensity Average)	Ch1 Region17 (Intensity Average)	Ch1 Region18 (Intensity Average)	Ch1 Region19 (Intensity Average)	Ch1 Region20 (Intensity Average)	Ch1 Region21 (Intensity Average)	Ch1 Region22 (Intensity Average)	Ch1 Region23 (Intensity Average)	Ch1 Region24 (Intensity Average)	Ch1 Region25 (Intensity Average)	Ch1 Region26 (Intensity Average)	Ch1 Region27 (Intensity Average)	Ch1 Region28 (Intensity Average)	Intensity Average
0	0	0	277.144	331.203	265.488	332.282	266.28	259.609	330.979	275.577	385.321	302.275	337.867	275.871	366.19	296.543	272.483	278.805	330.786	311.604	279.909	424.375	252.625	363.193	308.689	325.058	370.141	350.684	238.211	357.94	313.112	45.826
1		13.338	270.674	327.106	262.63	325.822	264.946	252.399	328.167	275.122	337.328	294.193	336.346	275.18	373.353	295.28	273.879	283.677	319.477	305.774	278.891	422.925	252.674	354.089	311.607	325.659	371.992	343.266	243.625	374.828	310.032	44.3981
2		23.275	272.897	312.797	264.202	315.487	265.901	252.471	327.901	274.233	354.659	292.485	335.794	278.456	372.861	294.325	271.885	283.742	320.477	325.411	276.515	423.394	251.609	359.035	311.809	327.878	366.903	348.04	246.269	381.646	311.039	45.1255
3		33.243	273.871	315.452	263.288	310.752	270.36	270.104	329.904	276.967	325.22	298.688	338.135	280.931	369.577	298.325	271.328	282.262	317.048	334.754	279.041	416.502	252.265	358.081	313.239	327.252	366.714	351.438	255.892	389.72	312.04	42.6579
4		43.306	274.01	314.717	264.036	320.52	270.75	267.016	330.241	278.625	362.191	293.762	337.357	272.958	369.262	295.705	273.912	281.931	315.716	326.571	277.612	403.736	253.583	350.482	315.267	324.166	363.802	347.43	267.739	411.619	313.026	43.2831
5		53.227	277.252	418.026	271.925	488.233	304.74	481.223	351.353	282.255	638.395	306.436	344.139	279.42	446.165	307.271	270.018	321.922	379.658	598.736	284.738	498.709	267.604	354.591	314.19	342.189	380.451	361.888	525.077	503.747	378.584	104.896
6		63.289	279.638	473.445	289.709	541.803	552.141	375.918	380.304	301.317	482.722	365.187	356.29	285.019	543.201	334.831	270.423	348.321	549.76	671.271	298.57	599.242	454.382	362.075	318.841	358.755	436.379	406.669	373.665	622.189	415.431	114.965
7		73.289	290.921	401.693	389.677	537.723	464.515	342.025	414.315	324.334	458.787	500.882	397.559	297.851	523.13	398.828	267.774	329.63	520.56	810.342	402.673	593.469	420.769	381.392	316.319	786.266	444.247	450.918	291.939	649.297	443.137	137.398
8		83.289	472.983	546.873	509.335	548.667	394.536	453.184	632.183	446.433	694.983	452.571	586.224	577.219	512.833	514.445	275.01	416.244	631.41	913.339	596.589	586.97	484.806	563.478	333.124	819.093	554.153	632.408	515.678	766.074	551.102	137.172
9		93.273	694.458	635.976	586.683	649.141	596.94	506.816	694.402	526.152	789.866	692.14	951.657	572.786	749.937	618.885	591.715	554.415	803.217	936.994	668.302	798.077	551.761	784.934	741.857	981.818	1158.52	787.679	560.509	850.417	715.574	157.342
10		103.272	700.681	669.152	615.665	714.225	663.099	520.718	802.078	563.312	827.78	725.499	951.813	606.21	852.16	711.187	579.493	590.818	842.791	844.834	701.226	835.354	561.248	834.306	841.085	1020.07	1322.65	860.46	603.306	899.954	759.328	171.414
11		113.288	771.98	715.278	644.191	751.628	666.964	531.547	851.968	589.566	819.37	790.477	985.169	647.192	905.246	714.314	605.522	640.767	866.593	806.633	741.947	859.397	569.189	879.466	865.001	1076.32	1357.35	917.95	612.989	935.482	789.982	176.135
12		123.256	779.263	730.104	648.237	769.497	694.462	530.804	859.755	612.949	802.551	844.399	1021.53	660.427	965.841	709.251	677.716	657.468	870.289	783.278	751.106	885.041	568.661	896.303	948.264	1101.39	1344.18	1003.28	617.177	925.213	809.23	179.259
13		133.287	784.684	757.141	660.294	793.969	711.138	540.483	858.07	628.286	796.155	854.336	1005.48	670.797	1023	724.172	692.191	677.077	896.704	769.51	777.589	898.665	556.228	916.564	1004.96	1103.85	1328.12	1066.75	626.346	930.293	823.316	180.909
14		143.318	766.291	739.721	639.641	751.158	670.397	528.798	840.622	619.334	735.212	867.356	957.32	651.91	1020.15	698.951	715.054	672.841	847.688	722.266	735.215	858.06	537.655	889.297	1029.39	1060.85	1268.17	1016.65	592.625	875.25	796.71	174.57
15		153.349	761.285	750.437	643.193	749.656	687.662	562.334	832.232	622.43	727.894	857.359	948.645	661.746	1032.6	712.279	723.615	686.071	872.054	717.48	756.213	901.905	541.057	906.837	1037.24	1039.32	1256.35	1073.82	615.641	868.026	805.192	172.185
16		163.255	739.555	724.685	634.783	721.238	665.255	558.786	803.593	604.792	693.096	856.971	904.796	655.808	1024.24	702.939	726.814	673.727	820.187	681.355	724.804	861.698	530.566	879.807	1012.92	1001.32	1213.56	1035.86	611.739	828.191	781.896	164.118
17		173.286	720.742	711.401	632.534	729.684	697.363	580.461	797.46	602.386	709.93	849.652	886.956	662.647	1014.49	702.783	718.32	664.499	818.444	664.875	740.489	870.741	524.088	856.636	993.331	968	1189.69	1045.31	621.449	830.141	778.732	157.132
18		184.923	713.181	698.318	610.556	690.104	662.685	580.152	776.696	590.426	664.042	832.342	857.88	643.408	1018.78	689.885	715.682	663.2	790.931	635.246	717.926	835.555	521.54	844.35	977.21	927.357	1138.29	1054.9	627.562	804.432	760.094	153.677
19		193.3	692.871	681.873	599.832	672.471	649.252	577.239	762.695	587.791	648.265	833.186	833.528	631.81	1022.62	682.501	702.921	651.672	777.312	623.474	699.131	816.691	520.989	819.069	944.074	880.806	1119.79	1019.79	618.918	784.455	744.822	148.429
20	200	203.331	670.058	651.429	581.098	652.906	623.097	557.315	740.392	574.194	616.983	817.631	783.006	605.546	979.935	662.387	689.191	625.014	737.654	595.032	682.211	764.885	514.889	795.701	933.059	857.962	1080.2	965.493	616.823	760.121	719.079	141.478
21		213.347	644.957	630.72	559.149	618.536	594.861	538.557	715.203	567.201	584.833	805.63	745.742	600.515	950.082	636.619	677.303	601.922	701.755	568.806	637.758	731.463	510.491	768.422	912.754	819.655	1037.07	940.254	594.871	719.127	693.366	136.92
22		223.44	639.913	628.755	564.312	630.384	578.995	545.268	723.47	567.222	593.655	800.632	756.283	606.398	973.753	636.517	668.095	615.304	714.627	572.436	642.283	737.952	520.79	771.887	922.913	830.864	1037.82	953.883	608.296	726.718	698.908	139.08
23		233.377	636.881	640.47	565.757	639.669	586.549	550.549	720.992	569.408	598.608	804.125	762.956	614.832	991.992	647.043	668.113	619.207	713.099	578.551	651.266	752.787	527.439	778.326	920.823	830.823	1047.71	990.336	615.842	729.02	705.47	141.943
24		243.283	632.672	614.981	559.172	633.345	587.196	548.835	714.46	551.168	594.729	787.656	729.292	600.386	964.399	621.221	645.179	598.56	713.115	554.575	647.526	724.302	519.555	746.551	894.647	797.11	1011.32	976.868	614.937	720.708	689.445	135.777
25		253.376	619.59	628.022	561.139	625.616	573.81	546.414	720.93	547.72	583.542	780.436	733.088	590.407	956.972	628.584	639.966	600.744	716.492	561.448	645.956	745.292	520.179	744.811	891.369	790.909	1017.85	998.174	618.116	716.347	689.426	138.079
26		263.329	625.654	638.322	569.859	654.247	602.604	555.291	722.062	544.112	610.523	760.331	734.755	601.551	972.549	638.553	632.115	609.545	739.941	572.206	667.588	775.324	524.319	749.225	894.297	802.971	1040.63	1040.99	648.153	733.125	702.173	141.319
27		273.36	595.483	609.759	538.86	608.413	555.014	521.307	691.233	538.352	562.614	762.071	693.553	562.158	936.999	604.194	620.676	592.379	685.005	535.188	627.452	699.965	519.383	719.057	865.431	752.911	978.349	973.405	611.913	693.128	666.223	133.537
28		283.36	597.817	616.151	538.559	614.963	558.201	531.346	698.971	537.294	570.202	752.982	688.991	575.276	946.086	610.952	616.674	593.447	700.946	542.1	636.705	718.987	518.771	715.828	849.457	743.038	997.647	976.423	632.438	690.821	670.395	133.278
29		293.422	558.702	574.486	509.908	562.441	526.382	495.597	664.745	516.413	515.594	739.835	643.856	553.08	885.347	566.117	598.011	563.301	645.61	500.798	593.787	656.588	506.971	680.522	813.914	692.858	934.902	887.172	584.966	652.642	629.448	123.548
30		303.375	546.124	573.207	496.908	546.648	499.277	485.827	655.202	523.244	496.939	734.144	633.639	545.103	880.587	555.968	590.774	558.03	637.248	496.323	581.388	656.44	502.539	677.437	811.505	689.46	939.705	885.251	580.116	640.616	622.13	126.709
31		313.374	547.524	573.493	506.072	557.514	526.683	492.216	662.196	503.157	503.583	728.057	632.077	532.32	873.919	565.502	583.23	562.831	654.69	487.86	591.221	653.65	501.905	674.07	799.058	690.468	930.413	896.572	587.544	640.879	623.525	124.486
32		323.374	541.506	566.896	498.379	547.193	509.028	490.375	656.117	504.039	495.414	722.08	611.011	532.705	861.349	560.982	575.93	556.246	645.376	473.572	574.642	643.085	499.491	660.1	786.574	667.602	916.344	895.306	588.71	630.69	614.669	123.086
33		333.374	512.107	543.901	482.323	524.368	488.195	466.127	631.298	487.507	469.73	714.416	580.231	513.603	832.304	533.294	556.228	534.376	598.745	447.341	559.605	603.161	487.274	638.649	761.662	641.494	874.748	837.284	558.266	613.02	588.974	117.749
34		343.342	514.009	556.338	486.94	532.019	494.66	472.478	640.241	494.108	475.315	721.523	601.299	528.612	853.546	546.851	557.715	548.078	616.377	452.005	572.025	637.392	499.903	658.637	785.284	668.76	907.505	863.928	570.649	620.366	602.734	124.135
35		353.404	513.637	558.051	493.389	551.702	506.733	481.643	644.653	481.777	495.838	705.185	586.108	521.288	854.345	560.276	551.262	554.822	640.832	444.159	588.879	636.377	492.746	647.551	772.556	658.916	903.184	871.711	587.947	626.538	604.718	121.863
36		363.435	497.037	544.168	482.254	536.324	492.445	471.152	639.124	478.962	477.591	698.188	565.967	498.369	824.971	543.105	544.337	536.454	621.625	425.28	577.156	607.742	483.971	629.79	756.866	630.4	880.791	832.915	558.987	616.013	587.571	117.89
37		373.372	481.197	526.39	463.698	508.809	465.929	448.341	610.905	467.044	456.343	689.042	545.608	478.225	792.775	525.629	527.897	518.075	583.385	403.673	542.891	588.594	471.985	608.937	733.077	608.34	857.457	786.786	541.185	588.289	565.018	114.361
38		383.294	488.23	540.466	477.378	534.164	486.065	464.97	633.031	468.643	476.007	695.601	557.074	504.063	829.671	539.715	527.13	533.463	614.604	409.775	573.441	609.225	477.686	627.989	748.832	625.559	881.366	822.114	557.003	610.122	582.621	119.316
39		393.356	480.132	532.997	461.636	514.16	475.841	455.917	617.018	460.367	457.935	695.242	556.815	495.402	796.601	532.228	520.53	524.22	601.559	392.549	553.164	607.565	478.509	621.674	743.981	622.775	863.588	799.938	540.828	589.919	571.182	117.105
40	400	403.356	482.335	546.498	470.763	532.444	483.652	467.016	622.569	453.097	477.154	692.786	559.261	485.075	817.898	543.217	513.533	539.608	625.21	393.864	581.864	624.84	485.612	636.927	755.12	632.811	887.45	848.575	556.675	612.506	583.156	123.805
41		413.387	463.777	522.599	452.55	510.253	474.368	453.798	608.287	459.408	457.863	678.747	535.08	475.122	794.927	524.023	506.73	524.899	595.535	372.483	557.223	604.028	471.21	617.237	734.093	608.13	863.457	807.229	531.414	597.09	564.341	119.518
42		423.418	453.519	512.777	442.895	491.137	455.753	444.453	590.948	454.067	440.04	679.147	528.518	465.263	790.291	510.114	493.078	517.353	578.437	363.005	541.576	593.014	470.72	618.456	726.367	607.506	853.82	779.468	521.541	579.491	553.67	119.556
43		433.355	461.261	528.16	457.258	517.349	475.368	463.213	613.788	440.895	457.798	677.75	536.155	459.419	796.581	529.572	494.201	528.325	614.781	362.429	568.4	603.475	468.437	616.399	731.226	610.429	866.661	816.595	543.971	603.155	565.823	122.088
44		443.386	440.346	501.759	434.335	478.968	443.022	434.871	583.026	433.147	417.618	660.704	505.818	448.788	750.529	505.72	482.17	500.096	563.793	341.045	531.14	568.296	450.795	595.778	712.822	586.491	824.232	738.791	513.332	578.229	536.631	114.789
45		453.385	437.723	510.379	440.409	486.634	450.461	438.116	597.268	432.023	422.642	660.232	509.986	453.964	768.758	510.273	483.284	513.675	577.898	336.556	537.683	573.102	449.42	588.819	708.045	583.336	829.372	763.761	513.412	583.404	541.451	117.389
46		463.385	439.582	509.269	441.421	489.536	445.076	436.422	589.951	417.83	419.07	659.057	506.52	452.944	766.983	510.664	472.666	508.203	577.836	330.912	545.995	575.036	446.638	594.189	714.037	593.189	833.834	762.231	514.462	587.331	540.746	119.515
47		473.353	431.232	498.256	425.777	466.422	433.532	428.108	577.218	418.913	400.514	658.799	504.998	442.295	756.619	501.027	469.641	500.537	562.898	322.96	519.277	560.113	446.121	591.049	705.981	592.149	821.877	739.726	506.021	571.316	530.478	118.685
48		483.384	416.575	488.66	420.871	469.615	422.62	416.536	569.211	412.102	394.98	643.797	483.135	433.505	731.378	487.078	461.553	485.383	548.049	310.311	518.244	538.917	427.546	566.438	681.171	571.719	798.632	705.249	488.285	567.573	516.398	113.497
49		493.415	428.248	499.721	421.432	479.51	438.869	429.868	579.372	406.118	394.092	644.596	502.462	431.836	752.197	505.054	461.759	496.688	566.314	313.634	527.07	560.055	438.446	584.415	698.625	599.482	825.024	743.316	509.037	567.768	528.75	119.798
50		503.384	426.726	500.9	426.923	494.429	441.023	434.897	585.761	407.325	398.981	645.108	499.31	432.925	755.517	504.417	454.12	499.327	576.862	311.155	534.698	567.611	437.651	583.016	693.585	592.177	829.762	748.948	507.773	569.161	530.718	120.31
51		513.383	415.802	486.346	414.78	470.141	418.923	421.847	573.285	402.782	367.202	644.324	490.988	417.841	725.312	486.932	447.981	484.574	553.909	296.038	520.906	546.619	433.418	574.063	687.278	584.369	807.989	707.701	486.586	562.011	515.355	118.127
52		523.586	419.037	491.459	416.719	477.196	425.039	417.581	561.643	398.243	363.322	635.3	482.487	410.929	736.184	489.844	445.884	494.233	549.282	293.541	527.038	547.13	433.09	572.623	685.558	584.105	803.564	731.204	490.507	565.519	516.009	119.691
53		533.414	410.595	478.277	407.21	474.472	416.025	411.748	555.475	390.094	351.705	630.87	467.966	404.092	711.216	476.172	439.862	478.78	541.803	285.35	512.432	528.065	424.247	556.758	657.261	559.115	786.796	696.244	477.921	551.134	502.917	114.809
54		543.398	417.867	482.011	413.955	484.35	423.657	422.395	565.645	391.841	359.667	634.276	471.866	392.89	729.544	481.541	437.544	488.914	560.631	282.189	520.813	541.08	428.389	569.18	672.956	575.907	791.557	706.729	489.9	551.193	510.303	117.999
55		553.398	391.058	453.577	387.2	445.746	391.652	391.107	525.563	381.702	326.159	610.628	437.677	386.329	677.179	449.023	422.615	458.529	502.935	268.912	485.535	502.284	407.676	540.32	644.077	550.533	754.698	654.219	455.594	518.725	479.33	111.389
56		563.428	417.002	476.044	414.612	491.109	426.439	416.475	553.659	378.999	358.561	628.183	455.253	399.569	714.664	483.025	438.489	483.119	553.518	273.55	528.249	533.124	422.501	558.976	661.216	575.605	788.904	695.761	491.916	550.899	506.051	116.166
57		573.428	408.848	473.901	411.975	482.525	421.165	411.569	550.418	380.48	350.076	625.578	441.141	404.254	714.208	479.642	436.964	478.364	544.19	269.402	517.962	528.729	417.105	552.816	658.835	572.16	785.787	686.455	478.232	542.327	500.897	116.202
58		583.428	394.758	455.194	399.927	450.027	386.819	394.443	533.904	372.801	325.165	614.297	425.149	380.968	683.878	461.237	427.802	462.182	516.78	259.652	487.881	505.654	407.211	541.171	640.333	559.125	758.196	648.848	463.493	518.411	481.261	112.976
59		593.443	400.048	465.006	408.7	465.459	399.513	407.238	545.247	366.117	333.419	619.353	427.324	395.824	693.038	475.701	433.886	472.688	536.249	259.833	499.932	515.375	410.856	548.55	648.436	574.307	772.843	666.234	473.412	525.068	490.702	115.245
60	600	603.412	401.632	471.402	414.992	471.817	412.881	408.728	546.325	365.752	341.011	610.763	419.151	380.446	700.005	477.785	432.768	475.761	548.289	258.811	513.29	517.735	407.162	543.602	641.293	573.355	773.461	684.194	476.72	527.112	492.723	116.101
61		613.614	390.922	462.071	410.261	458.359	402.02	401.655	537.317	361.298	326.371	607.953	414.145	373.041	679.999	461.548	424.367	466.477	531.219	251.534	497.73	515.194	408.798	542.962	635.519	560.237	764.677	668.386	460.81	512.585	483.123	114.87
62		623.629	386.586	457.789	405.833	450.509	399.159	396.781	528.627	355.22	320.418	603.096	399.503	376.929	673.142	464.341	420.37	463.536	529.526	246.879	495.777	499.195	400.368	536.818	629.265	548.079	748.646	659.478	458.52	508.953	477.262	113.113
63		633.582	378.942	450.949	403.071	441.163	394.921	393.981	523.155	350.595	317.619	595.824	393.947	375.941	666.176	452.453	411.072	455.843	525.541	242.033	483.469	496.905	399.653	532.892	623.502	543.834	741.729	643.985	453.781	498.858	471.137	111.83
64		643.473	377.153	453.37	408.899	446.779	391.247	395.705	529.512	351.458	314.544	607.712	398.432	370.605	668.663	452.142	409.651	455.697	535.919	243.401	496.738	503.695	406.038	541.058	635.929	556.961	753.508	645.281	445.887	500.474	474.874	115.144
65		653.425	369.2	447.209	398.837	432.774	387.164	384.158	516.966	340.801	307.433	593.74	375.493	353.514	649.541	448.977	404.615	446.975	515.479	237.209	475.052	496.083	389.588	514.533	609.337	520.899	742.174	630.055	444.908	481.99	461.239	111.84
66		663.565	373.205	446.155	404.366	433.215	391.978	390.523	520.449	329.075	307.835	590.176	371.988	344.422	659.636	454.915	401.158	455.722	525.179	234.787	480.4	492.691	390.895	516.569	617.125	529.839	736.296	631.383	455.794	484.444	463.222	113.265
67		673.456	366.369	446.089	402.137	430.025	383.736	386.991	520.546	321.736	304.36	591.301	367.719	339.383	657.034	450.9	397.49	453.228	520.064	232.561	481.856	492.484	390.795	518.726	615.727	525.772	738.847	635.893	449.153	477.592	460.661	115.039
68		683.424	361.179	439.709	397.217	425.017	387.487	386.677	517.358	314.142	300.752	584.223	362.279	325.237	649.272	448.73	391.051	445.825	523.637	229.107	475.232	484.884	388.015	515.427	611.221	520.854	727.855	624.659	451.129	462.97	455.398	114.073
69		693.455	357.11	443.045	400.711	427.368	381.994	383.326	518.426	313.145	300.744	586.084	361.238	321.332	650.66	445.852	386.613	448.495	522.591	227.085	473.175	488.143	386.952	516.227	613.313	529.925	730.74	630.779	447.876	460.832	455.492	115.915
70		703.673	355.353	450.236	398.205	432.144	384.423	386.611	522.461	319.446	302.285	595.826	365.385	337.554	653.481	448.381	393.096	447.339	534.086	226.853	475.62	498.619	392.816	518.777	610.395	522.897	742.725	637.46	443.58	456.515	459.02	116.695
71		713.423	332.77	422.551	377.354	392.107	360.66	362.964	495.154	318.256	281.004	571.677	339.353	324.51	632.681	423.181	374.057	429.479	481.351	220.516	440.525	464.077	374.545	501.738	596.221	504.998	707.887	586.045	425.058	421.289	434.357	111.56
72		723.782	340.353	430.296	384.229	404.335	371.32	371.358	500.145	311.208	284.97	572.604	343.619	338.831	629.294	427.517	376.948	435.077	498.132	219.348	458.275	478.093	379.624	506.098	593.757	503.19	705.973	595.744	428.607	429.98	439.962	110.537
73		733.47	332.653	430.636	379.188	401.948	369.049	367.129	497.86	315.081	283.854	576.876	341.961	335.527	626.303	428.827	377.565	430.627	493.738	216.669	453.495	482.305	376.854	504.933	590.686	497.419	705.002	593.162	425.475	423.976	437.814	110.801
74		743.391	328.935	425.424	378.932	396.413	367.841	367.101	497.774	325.527	281.497	561.39	330.275	337.019	621.242	425.209	373.281	427.121	485.147	214.758	451.126	473.165	365.987	490.371	580.404	489.026	694.164	587.172	425.984	415.363	432.773	108.022
75		753.781	330.998	423.421	379.701	394.567	369.261	367.971	499.529	316.615	280.029	563.823	329.657	323.493	620.009	424.847	369.513	429.149	488.886	214.498	450.193	477.659	368.951	503.985	587.558	492.439	696.691	583.595	430.697	410.284	433.144	109.848
76		763.749	335.452	433.729	384.508	404.891	381.841	372.272	502.285	328.588	284.218	567.525	329.059	330.32	633.188	434.312	371.694	437.422	497.349	213.682	467.415	484.792	371.331	508.369	588.655	491.758	702.941	602.49	436.533	414.65	439.688	111.233
77		773.78	339.021	439.513	385.814	408.336	388.824	379.137	509.658	332.985	290.442	582.494	335.41	348.027	643.582	441.97	374.56	441.96	510.369	213.601	477.334	505.363	382.122	529.131	603.004	513.871	717.315	618.701	447.24	413.373	449.041	115
78		783.764	331.867	434.296	384.824	404.103	391.323	377.656	512.445	337.144	285.794	577.816	328.642	343.575	631.283	435.366	366.192	437.719	505.452	212.17	473.652	505.081	376.173	521.504	588.826	493.959	723.714	614.351	439.805	411.73	444.516	114.363
79		793.826	325.672	427.396	376.274	388.419	381.383	371.192	501.497	328.597	275.596	568.783	321.792	341.573	630.861	429.24	357.904	434.805	488.671	210.773	463.166	503.174	377.682	524.055	588.993	490.554	718.772	604.301	438.557	398.107	438.135	114.893
80	800	803.779	317.585	426.767	368.163	376.664	381.139	365.866	494.829	331.404	271.576	569.561	315.793	340.531	621.893	426.646	355.132	431.517	476.683	207.257	453.709	500.093	376.94	522.268	578.757	474.148	708.659	605.386	436.633	388.824	433.015	113.916
81		813.748	308.789	416.473	358.979	362.889	368.158	361.896	490.671	337.125	264.464	557.341	300.508	347.31	590.526	415.659	342.535	413.927	464.012	204.482	447.199	477.836	359.834	501.737	560.068	447.081	683.605	577.333	427.132	377.66	420.187	107.884
82		823.779	305.945	414.984	362.292	361.38	376.393	362.485	490.418	335.733	263.961	557.552	294.164	341.666	598.122	414.792	339.846	421.3	459.85	202.759	447.326	480.876	361.896	506.437	566.29	442.794	682.576	582.06	423.57	374.046	420.411	109.514
83		833.825	295.766	403.087	347.823	343.632	363.655	351.536	473.768	328.401	254.119	551.189	284.457	330.78	580.894	407.104	328.414	412.46	430.969	199.595	426.464	456.758	353.008	501.47	564.823	428.099	653.092	565.473	416.575	355.898	407.475	106.969
84		843.856	294.821	413.808	355.514	349.952	368.009	355.579	480.78	328.658	257.871	558.203	280.681	334.473	594.917	416.187	329.052	420.232	435.448	199.905	438.412	467.956	356.152	506.867	562.085	429.99	669.038	574.388	421.704	358.898	412.842	109.889
85		853.762	296.038	413.461	351.812	344.978	370.586	355.489	476.292	336.401	254.367	553.677	277.477	348.025	591.827	419.873	325.465	416.885	435.685	199.052	436.886	474.179	359.559	507.871	565.688	423.209	676.598	574.679	431.871	354.39	413.297	110.482
86		863.808	295.204	417.317	355.615	356.683	377.691	362.721	486.749	330.765	259.844	559.965	275.77	359.822	601.876	424.591	320.572	424.659	446.927	198.422	450.657	481.263	362.505	515.995	566.608	420.297	681.944	583.114	432.984	352.205	417.956	112.595
87		873.808	285.661	411.233	352.686	344.387	370.36	357.72	485.661	337.346	254.944	556.681	266.937	353.766	587.472	413.027	312.723	414.537	438.147	195.881	441.196	471.158	358.355	507.992	560.985	409.858	670.843	568.281	425.103	346.337	410.689	110.941
88		883.777	283.657	418.021	355.822	347.399	380.388	360.229	491.653	331.503	254.727	558.426	265.209	352.576	596.852	421.194	312.65	422.617	446.26	196.599	442.385	477.574	362.714	522.74	574.379	414.271	680.305	582.542	430.269	340.088	415.109	114.827
89		893.839	280.2	421.571	352.615	344.214	380.626	360.375	493.363	328.784	255.049	559.921	261.944	339.42	594.951	417.527	305.875	420.39	446.347	195.211	448.705	483.831	362.195	518.767	562.618	400.732	684.073	583.791	426.662	339.963	413.204	115.82
90		903.776	272.589	407.388	346.237	338.01	372.811	354.947	480.777	323.824	248.816	545.177	252.039	337.183	570.841	411.271	295.304	408.98	429.107	193.265	439.572	453.682	350.966	492.802	542.497	374.355	656.156	557.532	419.826	331.105	400.252	109.516
91		913.838	270.43	411.063	350.355	337.005	381.745	360.709	490.569	325.617	251.034	548.53	248.113	350.864	581.433	412.285	291.99	415.308	440.526	193.152	448.163	462.741	353.854	503.697	544.972	368.621	665.265	569.721	424.354	331.737	404.78	112.713
92		923.869	272.617	423.224	352.99	336.253	389.825	364.032	495.251	332.55	249.999	553.795	247.697	343.459	592.372	423.217	290.936	428.034	448.871	192.507	457.921	476.072	360.189	515.483	553.84	371.024	678.146	588.632	434.293	330.892	410.861	117.132
93		933.79	264.629	412.383	345.807	326.49	379.626	359.368	491.44	319.104	246.441	548.227	242.445	352.149	576.28	413.428	283.1	416.296	434.302	190.792	446.077	461.478	355.145	502.697	544.496	358.12	664.04	572.199	422.918	319.832	401.761	114.49
94		943.821	259.785	413.256	346.448	321.134	379.628	356.553	484.831	314.224	242.417	542.884	238.611	348.671	584.258	413.801	281.243	418.773	428.31	190.995	443.521	463.443	354.262	505.42	550.002	355.278	673.18	579.109	425.726	318.697	401.231	117.119
95		953.837	255.979	416.675	343.16	313.902	385.6	353.482	481.542	315.939	239.064	559.96	238.403	347.853	595.139	416.867	277.02	424.096	422.33	191.348	441.317	472.455	360.441	513.641	558.064	353.744	681.882	587.027	422.195	314.074	402.971	121.228
96		963.805	251.416	404.039	338.599	308.841	373.607	345.716	475.212	313.363	237.797	543.989	228.587	343.551	568.118	408.443	270.666	410.064	408.037	188.689	432.203	450.562	351.668	500.396	547.299	340.571	655.041	555.318	416.224	304.77	391.885	115.208
97		973.789	251.131	407.597	341.886	313.637	384.471	356.85	484.821	312.887	241.728	539.254	228.021	349.153	575.254	413.189	266.745	414.815	423.896	188.184	444.34	453.768	349.965	501.209	555.138	341.89	656.822	563.781	419.325	306.696	395.945	116.634
98		983.82	247.194	410	337.666	308.913	375.705	350.572	482.298	310.089	237.029	544.327	226.677	331.88	573.693	416.206	265.271	413.288	412.587	188.266	438.992	452.896	352.131	504.698	555.094	339.935	660.327	565.826	420.108	302.822	393.732	118.414
99	1000	993.82	240.077	403.144	333.222	305.045	367.207	347.519	481.999	310.238	233.377	532.747	220.837	330.234	563.95	405.268	257.615	408.59	404.294	187.017	431.56	437.096	345.744	490.85	545.409	327.202	648.221	539.318	404.591	295.189	385.627	115.296
