# Supplementary material for: Mechanism of endothelial nitric oxide synthase phosphorylation and activation by tentacle extract from the jellyfish Cyanea capillata
Source: PeerJ. 2017 Apr 11;5:e3172. doi: 10.7717/peerj.3172 (PMC5390764; doi:10.7717/peerj.3172)
Supplement: Supplemental Information 1 [file peerj-05-3172-s002.zip]

Archive with 17 entries (14 files):
- Figures 3 and 6/
- Figures 3 and 6/Fig 3/
- Figures 3 and 6/Fig 3/Fig 3A. Akt.tif
- Figures 3 and 6/Fig 3/Fig 3A.eNOS(middle).tif
- Figures 3 and 6/Fig 3/Fig 3A.P-Akt.tif
- Figures 3 and 6/Fig 3/Fig 3A.p-eNOS.tif
- Figures 3 and 6/Fig 3/Fig 3B.inhibitor-P-AKT-.tif
- Figures 3 and 6/Fig 3/Fig 3B.inhibitor-P-eNOS-.tif
- Figures 3 and 6/Fig 3/Thumbs.db
- Figures 3 and 6/Fig 6/
- Figures 3 and 6/Fig 6/Fig6. AKT1-.tif
- Figures 3 and 6/Fig 6/Fig6. eNOS.tif
- Figures 3 and 6/Fig 6/Fig6. P-AKT-.jpg
- Figures 3 and 6/Fig 6/Fig6. p-eNOS.tif
- Figures 3 and 6/Fig 6/Fig6. Tubulin.tif
- Figures 3 and 6/Fig 6/Fig6.GAPDH.jpg
- Figures 3 and 6/Fig 6/Thumbs.db
